# Supplementary material for: Endothelial-secreted Endocan activates PDGFRA and regulates vascularity and spatial phenotype in glioblastoma
Source: Nat Commun. 2025 Jan 7;16:471. doi: 10.1038/s41467-024-55487-1 (PMC11707362; doi:10.1038/s41467-024-55487-1)
Supplement: Supplementary file 3 — Supplementary Data 1-7 [file 41467_2024_55487_MOESM3_ESM.xlsx]

## Sheet: S1
Supplementary Data 1.
Gene_name	log2FoldChange	p-value	p-adjusted	ESM1-WT-7080-1	ESM1-WT-7080-2	ESM1-KO-7080-3	ESM1-KO-7080-1
Pgr15l	7.54148	2.60665e-31	2.50876669718383e-27	823.437457476327	1555.73160423248	3.03554347951758	9.90084819937185
Kif20a	5.79063	4.80339e-30	3.08201533773387e-26	725.355997178653	1320.4270480692	15.0845826191338	21.9829006015802
Slfn3	6.10466	3.80723e-27	1.83213577850671e-23	595.162411753053	1086.59203475731	8.12329781874078	16.4532779614645
Shmt1	4.09846	6.27435e-25	2.01291537638897e-21	1755.01005911522	3037.01618853025	138.744117259502	140.964004502985
Peg12	5.86199	7.84595e-23	2.15752540354679e-19	553.244291082846	998.447671819982	7.09552167996249	19.7724937935964
Myc	4.63468	1.06289e-22	2.55744028272068e-19	5313.59647953489	8826.20917585859	187.513141487203	381.171220375779
Sox3	4.99782	2.08636e-22	4.46226634980657e-19	1476.27478005637	3084.99224389031	50.7355021130004	92.1912737372417
Usp18	4.7497	3.65812e-22	7.04151769788318e-19	1414.185181476	2766.84034944531	56.8715585563127	98.7074625323323
Irf7	4.66094	1.33958e-21	2.34414136546857e-18	1917.16315195286	3911.4686779374	86.0149626922721	143.831853486846
Gm7666	5.30626	2.55947e-21	4.10560152374882e-18	329.870003067361	588.445943577353	12.291858290145	10.89011282715
Ifi44	4.8875	3.8538e-21	5.70628996993251e-18	1004.41971239023	1928.87015700681	33.0197240145861	65.5671255347558
Rps2-ps10	4.98455	5.35159e-21	7.35805538527293e-18	1695.0541178042	3073.7213696145	44.9452749514256	105.876065183205
Cdca2	5.65567	6.00917e-21	7.7113669449752e-18	1354.67778090886	2465.55393996694	17.9389631434846	58.4435993604689
Tead2	4.34397	7.36035e-21	8.85495621662903e-18	1277.5099185938	2550.05632016225	79.7172475985728	109.05102309444
Ddx60	3.87861	8.94621e-21	1.01297354065063e-17	1798.82976624295	2436.2777724107	103.701803756724	183.616943399745
Ifit1	3.99809	1.18639e-20	1.26870713544772e-17	2197.63590135145	3533.77968618904	134.811938401724	224.092369111911
Cdt1	3.94849	1.62661e-20	1.64792403342191e-17	1053.6107146022	1762.95017414313	76.0820539817511	106.483598263106
Gm7292	4.22267	5.99969e-20	5.7744012560908e-17	459.73364843971	648.667670235907	23.6280193905579	36.1114465124045
AI662270	4.58843	1.01658e-19	9.31818214658708e-17	548.97230897803	1097.94755876787	29.5712523921868	38.3992830475565
Gfap	2.25388	1.2609e-19	1.10322619031352e-16	38712.4839317127	41180.1501552254	8198.50879443337	8551.75714124354
Espl1	13.5256	2.85009e-19	2.38527726113209e-16	1669.95593558608	2906.90474518127	0	0
Pycr1	3.50641	3.48768e-19	2.7972679598261e-16	949.827802484016	1536.25808956788	108.367664057647	110.340593092415
Ddr2	3.36827	3.89303e-19	2.99747561930852e-16	6247.32502461614	10805.4552480883	796.464413804262	854.909534387849
Col9a1	4.29514	4.25287e-19	3.14859727898842e-16	856.132703188446	1825.28373452049	63.1076569432656	73.4315616001665
Sox6	2.56852	6.02512e-19	4.29546242868795e-16	2033.67780707875	2068.40102102463	314.819295075246	377.001433700102
Ucp2	2.87635	7.13953e-19	4.90817243658589e-16	2104.32675466637	2317.72669477246	349.912827863816	253.446396481055
Aurkb	5.41	9.90967e-19	6.57763036972303e-16	1274.927521858	2341.69417420377	19.0991431205979	65.4632505574902
Cdc25c	4.88136	1.02783e-18	6.59488720013706e-16	311.645390293934	562.599822877963	12.1802735468029	17.5557510864479
Meox1	5.08914	1.17194e-18	7.27700104942073e-16	429.234314050638	1014.60943372219	17.2438783758406	25.2503747948607
Gm15459	6.55041	1.25576e-18	7.5537728357912e-16	3805.66399708276	8773.01555032048	20.3006796401709	114.11133824195
Luzp4	7.62617	1.60989e-18	9.39052274698381e-16	354.539640943834	699.505066307154	0	5.49941450297773
Lgals3bp	3.16855	1.89297e-18	1.07170026205246e-15	7422.54393479403	10299.324186288	798.249598089568	1172.77747306521
Duxbl1	4.45166	3.22789e-18	1.77524888091382e-15	302.577889095232	509.145046382089	21.2635940396208	15.7657327142921
Fgl2	2.70127	6.75967e-18	3.61436055443825e-15	1596.49450068787	1933.51295626384	246.050636825005	296.85317077656
Ube3a	12.7391	8.87871e-18	4.61908832489257e-15	1233.4180709633	1420.00526937623	0	0
Adam9	12.9081	9.52669e-18	4.82576754479903e-15	1850.98158180243	1131.78630903058	0	0
Gm8116	5.9372	1.07004e-17	5.2813291047272e-15	272.259604380634	510.618531378483	3.05613223995447	9.84546309387891
Mcm6	3.62792	1.30737e-17	6.29139726691157e-15	4025.68903671491	6575.28439761623	323.247040191197	534.565294080202
Mcm2	4.16754	1.37361e-17	6.44540546936286e-15	3941.2893740193	7381.36127106137	213.713036234638	416.589954670064
Shox2	6.0932	1.42294e-17	6.44540546936286e-15	283.658458126702	275.932702533245	1.08026990633042	6.9462356948222
Adamts12	4.51689	1.43983e-17	6.44540546936286e-15	313.189968221843	581.65354607558	18.2023876584453	20.9121766408211
Sapcd2	4.41566	1.5269e-17	6.67984697469367e-15	940.381588533633	2265.51130400467	63.9957483494253	85.9375294854738
Mcm3	4.58138	2.168e-17	9.17746053488566e-15	3690.0518340271	7190.9008438716	134.283932949911	320.552356615234
Apobec3	5.20675	2.19317e-17	9.17746053488566e-15	7227.15504202069	15105.9063063008	144.640623559243	460.749707779961
Spdl1	4.43693	2.47427e-17	1.01334652022695e-14	474.581647672452	939.398416801978	25.1111668007738	40.174268751279
Ttf2	3.55353	3.23462e-17	1.29715017608033e-14	1295.0209543457	2061.06772294301	112.372372528458	173.906287449126
Ifih1	3.09675	4.77131e-17	1.81995188871099e-14	2215.20600242865	3463.24896837154	297.471440074118	366.268910199118
Lmnb1	3.14855	4.82171e-17	1.81995188871099e-14	3634.9949887263	5718.54405866813	453.150128302149	601.776086939348
Lockd	3.96964	4.82194e-17	1.81995188871099e-14	326.798683532293	384.744277361912	16.6989812161062	28.8878114360944
Vim	3.7358	5.07953e-17	1.85999581978478e-14	17297.6574293329	35221.6492650507	1633.7936328208	2308.41299366932
Nsl1	4.32698	5.12129e-17	1.85999581978478e-14	730.275038337236	1216.95227872131	30.6236767249935	66.5684742680515
Tspo2	8.29085	5.37957e-17	1.91761895160618e-14	170.612915546446	269.188124653121	0.449642165474113	0.975656876961294
Ifi27l2a	4.416	5.75883e-17	1.98551203159817e-14	614.068364855389	1243.65147363988	31.2902647663169	55.7751637935093
Gm26880	4.71073	5.84514e-17	1.98551203159817e-14	23094.0038998314	44773.8579222923	700.24124518137	1891.74139391568
Mex3a	3.36776	5.87948e-17	1.98551203159817e-14	2670.45455718334	4293.71511831898	272.156551165637	402.672040631889
Smoc1	2.46893	6.16427e-17	2.04579505825785e-14	3213.06237665378	3678.36952231796	687.437112561937	557.096960189421
Fam111a	3.0897	8.60441e-17	2.80722389347444e-14	1045.6984940839	1592.10108143335	146.396352215921	163.480328624185
Ifitm3	4.07248	1.00256e-16	3.21638497611086e-14	5683.3284762124	11910.721983884	379.644008292261	666.216095743165
Serpinh1	3.25346	1.19865e-16	3.78241724918173e-14	4499.12421658622	7778.78167794073	566.360222365942	721.204392824617
Sgo1	4.14832	1.24715e-16	3.87199068199186e-14	463.99617006161	789.203832615955	27.4318679010158	40.0418242946692
Dynlt1f	3.71544	1.55637e-16	4.6965513534557e-14	1152.41553872684	2191.21952174012	106.661477282474	147.954661065229
Gm14149	3.86667	1.56153e-16	4.6965513534557e-14	440.755410392698	734.635038789978	33.5047068509032	47.17061547992
Ifi204	3.96795	1.63335e-16	4.83698390074868e-14	779.640980104449	1295.6723249367	46.4236679492744	86.365156472161
Ccnb1	5.00776	1.65855e-16	4.83717713382668e-14	1892.68503026138	3432.67670294758	38.0080326545287	127.310121680128
Fbn2	3.86368	1.73562e-16	4.98640918495687e-14	1963.55681518167	4067.26513770976	167.82976848559	246.588410255691
Fndc3c1	9.02458	1.92208e-16	5.44091172723594e-14	584.70854632573	476.699302758572	0	2.05400759701843
Zc3hav1	3.33593	1.96696e-16	5.48725405254657e-14	3884.97412609869	6031.70464661596	379.171042178242	603.053485185559
Fignl1	4.47901	2.09404e-16	5.75829795953978e-14	1164.30355408895	2395.92786305594	50.1506591834513	109.723510667419
Kif14	4.09887	2.12431e-16	5.75926911871242e-14	492.102976979471	758.682207108019	24.8503620845717	48.5576079811355
Prr11	4.50462	2.27489e-16	6.08186787353025e-14	994.994784166658	1752.75857710847	34.4260588153559	86.8586733220997
Ccl12	3.83748	2.3096e-16	6.09005610159246e-14	261.072027998384	281.353025321121	17.5644399261719	20.3989260906973
Cdca3	5.10584	2.37324e-16	6.11314734112198e-14	1297.02217149734	2405.5028372137	24.1586171724645	83.72997349132
Bub1b	3.60424	2.38187e-16	6.11314734112198e-14	1412.09495822244	2817.71210055878	165.732005442884	181.845612183395
Bst2	4.71536	2.74915e-16	6.96295841996195e-14	3221.11360384061	6977.2892069548	108.651407431204	279.721374377832
Samd9l	3.09738	2.90524e-16	7.26272943106051e-14	3547.08600286082	5875.4768416296	493.789136209456	607.244457247843
Ebf3	3.19136	2.9862e-16	7.36889828189231e-14	474.446844219313	537.954912127669	46.7063878303511	64.3391618095376
Adam12	3.30777	3.02428e-16	7.36889828189231e-14	2337.27281014799	3831.35643378128	254.463748594059	368.749257237777
Adamts14	4.64515	3.15513e-16	7.59163786147034e-14	286.156641554715	606.955255117578	19.1829668623111	16.46343075545
Il18bp	12.3735	3.60687e-16	8.57144269344229e-14	727.427195318094	1332.20172466568	0	0
Gm38226	4.30921	3.86841e-16	9.08084602678295e-14	2511.96570791598	5290.4031383557	127.731674136761	265.924898592947
Adamts9	3.46877	4.72496e-16	1.09579231857399e-13	1599.51431100851	3098.41976247187	200.913147403626	223.460628719532
Pvt1	3.9194	4.89934e-16	1.12270672281531e-13	7169.80889508507	13277.1937832777	457.836242845718	892.936920229933
Isg15	4.49529	5.42298e-16	1.22808133576537e-13	1534.6535160266	3063.3170188489	59.64427524353	144.368475983433
Igsf10	2.68259	5.83355e-16	1.30569799267677e-13	1859.80390562835	2213.75058192014	268.123575434215	366.636312142943
Oas2	3.95506	6.05371e-16	1.33940079883782e-13	561.110990293271	945.869860175627	35.3381938109749	61.6574131800929
Kif15	4.78604	6.62191e-16	1.4484680621657e-13	1025.12598164958	2054.25914879932	29.3487387605777	82.4950231432355
Gucy1b2	4.86275	9.36143e-16	2.02469840257766e-13	254.521658551435	498.154121569872	9.31864038137704	16.6401985554297
Dll3	4.11705	1.01619e-15	2.17341480882157e-13	1118.80958889996	1851.23434939	52.5149838503077	119.014486950796
Emp1	3.4212	1.12967e-15	2.38955287370306e-13	766.632664286226	1288.49063446155	82.0963949007188	109.857111334532
Ifit3	3.32794	1.15648e-15	2.41969321204764e-13	4007.56255885189	6782.61948302283	426.575144886507	648.130521759891
Arhgap11a	3.35696	1.43484e-15	2.96980322443285e-13	1987.05424332557	3526.55651329466	224.825899907399	313.416481860449
Cd52	2.90709	1.5972e-15	3.27068399428855e-13	784.257354344439	1098.2190891341	115.386463552153	135.578399220209
Ccna2	4.21179	1.77114e-15	3.58870389453945e-13	3164.15065059884	5710.95235218533	140.549930449887	338.422431263538
Cxcl16	3.76634	1.87358e-15	3.75672994664006e-13	1184.97827062867	2227.57111836967	93.9404960714707	156.941578610808
Oasl2	4.63187	2.04152e-15	4.05125063094295e-13	5590.4349069417	9242.98010554405	142.566063669684	456.540452187317
Mcm10	3.93841	2.36581e-15	4.6468755567887e-13	776.290948477833	1764.0742384245	78.7505731498476	86.8006751561237
H2-T10	3.3267	2.39895e-15	4.66437810140328e-13	703.492961135849	767.39252523208	52.7213130803416	93.9222563047243
Gm7488	3.0243	2.77246e-15	5.33670918528158e-13	678.893730323313	1015.86399318426	99.7738069183324	108.526215403823
Tfpi	3.22587	3.01205e-15	5.7404908728236e-13	1685.21871753044	3086.78173281722	241.826034153535	268.262760477448
Pclaf	4.77755	3.54549e-15	6.69089427025339e-13	2411.6440413837	5119.5816957536	68.0266977682213	205.257589848014
Ect2	4.30915	3.64608e-15	6.81392722031985e-13	1297.92931710925	2324.65603483348	51.5353735501155	130.692734600986
Slfn10-ps	4.44966	4.46258e-15	8.25964175696892e-13	229.265135242534	331.201943078081	8.79982163168358	16.9833174011297
Slc38a4	11.9747	4.51894e-15	8.2842880554153e-13	530.607390465919	1031.76293023991	0	0
Cdc6	4.95483	4.58292e-15	8.32233229287371e-13	769.77141510859	1548.22339080966	17.3113469713325	57.6047289615559
Zwilch	3.42081	6.16456e-15	1.1089864901173e-12	1324.94631597763	2662.23414941941	183.421347958426	188.826199303146
Ifi35	3.86018	8.29155e-15	1.47781552350394e-12	1711.19659063248	2992.4625975688	104.970404809153	219.163070742895
Jpt2	3.43625	8.99361e-15	1.58823867206791e-12	2383.88942116156	4438.79588508832	250.359578965237	380.085106808063
Parp10	2.77169	9.91947e-15	1.73581651041462e-12	1234.92639405076	1825.98226131065	210.262447367934	237.857952194918
Cenpe	4.38956	1.02868e-14	1.78388534709597e-12	3675.73986884474	6157.18789301423	118.325417759687	351.080002970093
Nt5dc2	11.528	1.39267e-14	2.39352368176011e-12	509.163339435762	637.045308134204	0	0
Tpx2	4.11699	1.51837e-14	2.58646720434483e-12	3277.50756901766	5692.68878338886	146.135902425859	371.056172666271
Tor3a	2.69639	1.55594e-14	2.62722449848521e-12	1984.65055962991	3032.78513115624	375.276225688022	398.764624590891
Gpnmb	3.30241	1.65324e-14	2.76724051286079e-12	4010.55879759105	6664.65606540058	405.044567870868	677.233119774472
Gm10052	5.07723	1.80855e-14	3.00110737030056e-12	1401.53450817874	847.912085895599	12.2587445580884	54.5718663192171
Irx1	4.61954	1.92644e-14	3.16940343391349e-12	340.727658480557	630.959943204681	11.1547547298553	28.5503808337489
Nes	3.53228	2.0507e-14	3.34525517802925e-12	4482.15786266169	9241.48234310222	474.167052844573	712.14565510028
Sh3bp4	2.34362	2.17579e-14	3.51948310514065e-12	6938.10682356892	5950.45349834184	1095.32651684505	1444.21970364703
Mthfd2	3.72087	2.19657e-14	3.52347969037998e-12	2677.36701090097	5126.16415772612	206.103727895441	386.017660060806
Cdca8	4.04976	2.26409e-14	3.60177355645146e-12	1134.02248307586	1806.78894398653	51.0011220277282	127.473043586912
Tk1	4.26526	2.37832e-14	3.75247998830798e-12	931.648770649915	2045.48284843089	49.3392653817425	106.012441421176
Plk1	4.04969	2.40577e-14	3.76493283809745e-12	1106.03288720724	1994.48301717475	56.8067445810814	130.636787910317
Cdc20	4.50603	2.52054e-14	3.91273875975773e-12	1222.60380898435	2270.63739489156	38.2802886936814	114.966142712793
C1qtnf6	3.32649	2.60987e-14	4.01899471849654e-12	580.379500724839	991.61021099071	68.9700623803442	87.7792399289038
Mdfi	4.07835	2.91614e-14	4.45498144489745e-12	263.016240595228	481.971428294396	24.7492048323367	19.6387704859103
Akap8	11.964	3.81198e-14	5.77770791059672e-12	373.635036929082	1177.03445793176	0	0
Bgn	2.13265	4.74821e-14	7.14049037186065e-12	3922.69580644544	3263.45891552781	786.768280138942	852.076277045656
Traf4	3.66942	4.82644e-14	7.20187878692119e-12	5444.39249663429	9114.50682985568	364.036449594728	780.595038002849
Cks1b	3.88857	5.52481e-14	8.18054936877107e-12	803.598767995525	1846.42994771117	71.7222777340074	107.271472924948
Cenpn	3.89337	5.89216e-14	8.65227253289695e-12	500.290025654586	939.516452511129	34.5295143361682	62.5141948226608
Ska1	5.43509	5.9333e-14	8.65227253289695e-12	152.760660721632	303.958576878301	5.06908265784042	5.49278798560824
Ddx58	3.03335	5.9889e-14	8.66769397357327e-12	2069.329856256	3638.57706246958	307.834390332522	389.296288030997
Ercc6l	4.07834	6.46621e-14	9.28866339422094e-12	740.179207811176	1585.53017920347	46.5461017563843	91.3060247698047
Cd5l	5.78456	6.51493e-14	9.28932876225785e-12	196.94944921917	508.87835772176	3.04434536467061	9.87705672223184
Gm11427	5.46866	6.61817e-14	9.36714734989349e-12	162.526015923772	396.723606000805	7.11085600239379	5.48252510233787
Sp140	3.00907	7.10732e-14	9.98604836355611e-12	576.832393800853	859.446982728094	78.8646618142671	99.2014948199582
Spc25	4.49838	7.29009e-14	1.01686218113824e-11	710.754638245419	1363.5057093896	23.5423801832731	68.5529475701978
Dscc1	5.04921	7.73341e-14	1.07093817593078e-11	203.059202159504	452.62471056035	6.19320987145998	13.8664103873112
Spc24	3.38824	8.12591e-14	1.11725521664081e-11	700.9511949333	1359.03350568625	90.5549320036555	106.219292858761
Slfn8	3.18167	8.32211e-14	1.13611589371479e-11	939.444595834048	1233.14357662678	86.060648404526	153.913584428988
Pola1	3.16443	1.02586e-13	1.38989553212724e-11	1786.68067293139	3387.27121994974	257.431060633688	319.534415470456
Ppic	4.79017	1.03255e-13	1.38989553212724e-11	1755.75306642722	3721.60361946548	43.7413880405732	154.430117191922
Shmt2	3.22294	1.04154e-13	1.392260096153e-11	3219.01720638706	6050.61310744416	407.718206705794	585.208147589859
Sms-ps	11.3683	1.0597e-13	1.40677117241853e-11	362.505560313215	663.672739939926	0	0
Slc1a5	3.21567	1.08381e-13	1.42891784510045e-11	878.507736848405	1649.75993784491	129.219867283197	142.935994451612
Gm12191	5.70701	1.09276e-13	1.43091536948529e-11	1297.83678570337	2818.27363994392	10.407277847566	68.4578829883226
Skap2	3.4537	1.14064e-13	1.483522636921e-11	1551.72982197853	3418.9832985637	210.375268707632	243.330920609952
H2-D1	3.17593	1.15494e-13	1.49204099858778e-11	32740.1035989591	41657.7221939913	2738.37063428013	5494.07020398017
Mkrn3	3.67218	1.19375e-13	1.5318970359034e-11	427.557590939349	631.885704064816	28.3858975094564	54.9174686045656
Irf1	3.30681	1.31295e-13	1.66708243599842e-11	4202.10529252945	6541.48769254556	373.950039275344	711.201113251791
Ifi27	2.42182	1.31641e-13	1.66708243599842e-11	5406.66208882352	7254.55799520426	1035.03448127668	1328.20820852915
Gm26825	3.0556	1.32849e-13	1.67138011393311e-11	7403.571761102	14488.2616527422	1263.43480135995	1369.5902077837
Has2	3.89584	1.52561e-13	1.90691868726102e-11	282.252452601185	507.411327589018	21.2582530550371	31.8909408175554
Racgap1	2.79116	1.54208e-13	1.9150657496572e-11	3635.0791805009	6158.8697908073	657.114766025455	757.885078822381
Lmx1b	4.43921	1.58446e-13	1.95186400097612e-11	215.126187946958	484.040689261467	18.2566478280329	13.8890817378526
Tcf12	2.45331	1.59199e-13	1.95186400097612e-11	12289.2093726047	17400.2578011382	2405.62802943153	3015.55640962738
Gm29084	3.24925	1.63895e-13	1.98683496490622e-11	17565.6232302791	32965.7076095795	2069.51195559438	3244.87439379239
Ttc37	11.1898	1.64116e-13	1.98683496490622e-11	355.662954508903	551.080788760805	0	0
Mybl2	3.63491	1.76387e-13	2.12204356647107e-11	814.314477379818	1392.50389953089	60.6061851595441	117.965517493313
Rpl15-ps2	5.96609	1.84961e-13	2.21137097501629e-11	641.008532254727	1372.07257285419	3.09609413750065	29.2211364441933
Cenpa	4.21158	1.94297e-13	2.30866032925466e-11	1132.01072576271	2472.91769088308	57.7555855963264	137.179498302947
Cdk1	5.01828	2.03731e-13	2.40589571042789e-11	1212.09248265424	2536.90716217574	21.5991498009032	93.2287096625076
Gbp7	3.66955	2.09846e-13	2.46300636703648e-11	7057.19777817697	10359.8198254444	397.842897504425	971.232849760697
Ncaph	4.05529	2.14865e-13	2.50663273077951e-11	979.844002977373	1821.08628093913	48.7098492991655	119.676310354142
Cybb	3.90892	2.16898e-13	2.51509828499294e-11	2048.83625019658	3291.59587073158	99.1337136622987	256.667073977459
Pxdc1	2.50926	2.20416e-13	2.54058749760101e-11	1026.1723428964	1260.16433712767	173.59117296802	228.708393474728
Hoxa7	5.17195	2.34048e-13	2.68165525098142e-11	648.583711852023	1370.12110821054	8.35287562908261	44.686720198659
Knstrn	4.83431	2.37081e-13	2.70033771902406e-11	2256.57229694311	4406.55768277884	46.5814743409431	187.045890071703
Mns1	3.63206	2.40675e-13	2.72514759848094e-11	2223.56308809435	3303.49960056728	133.80887897356	312.071619959989
Mcm5	3.64966	2.49916e-13	2.81323867867324e-11	577.901597081158	1193.80634984882	57.7324361945321	83.5383917772324
Ppp1r14b	3.06319	2.69273e-13	3.01350406170551e-11	4626.39832022725	8956.71799116757	733.052922780182	892.116037532434
Mis18bp1	3.17775	2.71074e-13	3.01612958739544e-11	596.883578172296	1028.84944204156	82.7437078179761	96.2704598059163
Rad51	3.5694	2.73648e-13	3.02727237539459e-11	656.584377481036	1427.56566352208	92.832584885009	83.1224373695039
Ets1	2.88012	2.80953e-13	3.09032222597867e-11	3386.72793894031	5651.54009240257	519.296881855908	708.563390411662
H2-Q6	3.33989	2.91668e-13	3.18995429743508e-11	1645.26712807436	2109.96150569971	118.715439790646	252.438435068393
Parp9	3.40533	3.02041e-13	3.28473326465282e-11	2134.10716104589	3644.10835166708	189.380934119887	356.534693453776
Kif4	4.34642	3.11335e-13	3.36679237298061e-11	1517.34339957021	3214.62686119085	61.3502455494234	171.475513529997
Ckap2	4.48307	3.18707e-13	3.41309514814476e-11	1223.05909230701	2051.58864815823	32.4388284618774	114.234761983189
Dynlt1b	3.06744	3.19163e-13	3.41309514814476e-11	2830.2894485801	5077.92174232035	389.724628532118	553.742077075012
Pole2	3.8354	3.20938e-13	3.41311444078795e-11	214.899929138412	357.941032992991	19.300172466437	20.8342422905412
S1pr2	3.15575	3.27556e-13	3.46435506640259e-11	876.043830934211	1614.14935879723	125.436931978323	154.046076898735
H2-T23	2.63688	3.32454e-13	3.49694726143921e-11	5824.67157270163	7687.99042672572	860.179807872049	1312.50768044216
Uhrf1	4.92202	3.39876e-13	3.55558750167795e-11	2926.91528790512	5621.9146677267	52.3938851879357	229.731888710648
Inava	2.40078	3.60877e-13	3.75487362925781e-11	745.232919821171	926.886770658657	158.077996223403	158.488845063109
Npm1	2.84272	3.69574e-13	3.82469763608753e-11	34042.6776110181	60519.8358191246	5879.64700797567	7302.294459563
Stat1	3.46529	3.72411e-13	3.83344281632931e-11	18709.6257159112	23190.8135255609	1115.81866756828	2678.55499342388
Gm2223	11.019	4.00038e-13	4.09591881160068e-11	485.61212347397	319.570113765334	0	0
Slfn9	3.80033	4.03873e-13	4.11330693912056e-11	2633.29715481601	4625.04728812543	154.192390851943	367.175088662914
Gm21986	2.31676	4.16655e-13	4.22115540566334e-11	806.268263281734	837.913830501359	149.74555024995	180.423400548565
Tap2	2.76254	4.24727e-13	4.2804078682206e-11	3550.58377534595	4748.22336141206	468.121651065822	755.088366154859
Birc5	4.64165	4.81327e-13	4.82555857058816e-11	1373.69904044973	2917.32888857058	38.6409607122413	133.224332784297
Oas1b	3.88039	5.20765e-13	5.19388885973768e-11	392.549752573976	703.696408564172	25.1182680870187	49.8509680392578
Trim21	3.09569	5.3704e-13	5.3285988206543e-11	1052.36435859803	1586.46756925394	115.532575988831	193.363112971013
Haspin	4.16137	5.53274e-13	5.44652584089532e-11	236.875085732598	429.147521089126	13.1744945710776	24.170805057036
Sdc1	3.7136	5.54584e-13	5.44652584089532e-11	710.119652356038	1363.35319831559	54.7838217063174	103.979982301247
Chek1	3.76194	6.06031e-13	5.92156681585546e-11	799.077819675681	1486.36597399462	55.0050359458095	114.15031890769
Rnf213	3.75547	6.39455e-13	6.21660084526227e-11	15055.6086686917	28889.7581116256	994.061761110443	2260.03680804138
Eme1	5.36376	6.67164e-13	6.45339015593245e-11	365.551660421799	950.798192991943	6.05809842601096	26.3998290699981
Rplp0	2.9644	7.05552e-13	6.79058893626289e-11	46152.1963285105	81506.5071919128	6629.36443158991	9726.83355560111
H2-T22	2.51851	7.1388e-13	6.83655389827079e-11	6519.7476388292	8705.40749355576	1085.62760522257	1571.8085236096
Hmmr	4.42365	7.19299e-13	6.85434514172209e-11	1701.01544539221	3183.44035569092	52.2296041944221	175.610312506051
Cspg4	2.58471	7.51632e-13	7.1271777907804e-11	5477.94113854796	6782.46280239533	794.881897309279	1249.16946365303
Lhx1	5.70163	8.21648e-13	7.75289493887494e-11	122.822162245794	345.454926811977	4.30284291002324	4.67237981234326
Prph	3.97053	8.28588e-13	7.78024238496741e-11	992.386937867719	762.255995959964	28.5395935373663	83.6499045137759
Hist1h2ap	4.45794	9.01752e-13	8.42613257695265e-11	4587.30311846821	10355.5803970256	164.571398548989	515.432308450319
Ifi207	4.34567	9.09187e-13	8.45456405860952e-11	378.039469300082	774.673317531162	16.2050646506494	40.6711151871649
Gm6969	5.34638	9.30609e-13	8.61215754565319e-11	207.186670144799	353.805403476594	2.07988134360368	11.7664251049735
Cdc45	3.47948	9.70356e-13	8.93702618746232e-11	542.605733200409	1144.20980724535	69.8080577071417	81.3196043949661
E2f3	2.53825	1.06605e-12	9.77164613635002e-11	799.870961420068	1075.24910934438	144.707312319775	178.201877100238
Tbx4	5.15434	1.09251e-12	9.96668090308214e-11	334.595644838764	470.645241389108	3.04016832578127	19.7816375319138
H2-Q4	3.32697	1.12773e-12	1.02394892132184e-10	5098.62534507917	6563.2354794601	355.124605681898	807.264378170776
Sesn3	7.17985	1.14691e-12	1.03453064699573e-10	173.162370639407	282.930167209617	3.041880935461	0
Efs	2.52988	1.15014e-12	1.03453064699573e-10	1176.15287180164	1695.81418994516	226.023196627193	271.342350578665
Sgo2a	3.88147	1.20093e-12	1.07519825324842e-10	1131.97099589931	2016.40065865512	61.2856363269139	152.615860949883
Cd40	3.39896	1.22455e-12	1.09126437700605e-10	257.244261197032	422.394229693362	28.3178033225172	36.1384113195843
Cdk2	3.42486	1.24551e-12	1.10482871648983e-10	624.070921225824	1123.48514838109	60.9456078897805	101.911077143338
Kifc1	3.69739	1.25156e-12	1.10510310164818e-10	910.865743952179	1763.93605985209	68.6656490819308	138.220499012594
Six1	4.03983	1.31661e-12	1.15723091359327e-10	262.883113757043	597.25595704881	22.9598854509277	29.2922053102447
Cip2a	3.08849	1.49635e-12	1.3092372221533e-10	1051.76730352986	2042.60550682139	169.294444636155	194.492439461455
Casp12	3.73877	1.51435e-12	1.31410313490566e-10	1230.52321278263	2235.57065763318	79.3089166571224	180.83027299896
Myo1g	3.17056	1.51556e-12	1.31410313490566e-10	300.00930237594	432.705542433568	45.0411675884502	36.3284723684222
Akr1b8	3.87224	1.53627e-12	1.32608442670106e-10	289.574080058492	581.03279350259	23.4030240509189	36.1349407115285
Mybl1	2.86136	1.64744e-12	1.41569467528219e-10	2089.45398319445	2708.65883914762	239.073190836758	421.300774076019
Cand2	2.44126	1.65915e-12	1.41942480677696e-10	1213.45798755515	1682.79302868676	241.824800375753	291.531823026326
Fam83d	3.50806	1.85184e-12	1.57726155612322e-10	510.549354131323	851.92661804964	41.7119758506858	78.2857975282752
Cd109	3.39113	1.86576e-12	1.58211583447993e-10	593.112921950203	1132.78706178413	65.702705770644	98.9311474942671
Gm37917	2.92142	1.91119e-12	1.61353063446575e-10	1735.49294435308	3180.78232845876	290.467696281051	358.446742631735
Cyp2c55	6.00638	1.99424e-12	1.67629592364292e-10	153.575661639769	327.007001969934	1.01488727497926	6.58413634132868
Cd274	3.00844	2.02392e-12	1.69384623052563e-10	1516.80371676548	1636.65308846802	131.646588157426	260.547158769664
Rad54l	3.34632	2.07667e-12	1.73046893183144e-10	576.394804791177	1116.73211426744	69.2987247015993	97.375890302213
Parp3	2.45353	2.09817e-12	1.74084675988799e-10	1063.09234696398	1537.33460229089	243.105458202955	231.716816354102
Rrm2	4.57135	2.19118e-12	1.81021739994246e-10	3193.85436151567	6864.17882829867	91.0457546274393	332.291846588063
Gbp3	4.55546	2.27135e-12	1.86842689376433e-10	10625.2397196441	19845.5542169394	260.639338538827	1035.65797784609
Chst3	2.62414	2.50091e-12	2.04851487843439e-10	1007.65425282413	1077.6439005059	130.888368692148	207.783653589271
Ifit3b	2.72791	2.52618e-12	2.06043966393675e-10	1486.98432747109	2261.20752963643	233.421053845427	332.502455437858
Aldh1l2	3.00259	2.59852e-12	2.10356342188998e-10	2060.65064790256	3342.87982872963	253.874088800017	420.311544539049
E2f8	3.89223	2.6009e-12	2.10356342188998e-10	428.069403885181	662.841590195607	20.9382159864024	52.5915768420129
Gm28321	5.08986	2.74119e-12	2.207743933599e-10	262.086305260571	794.935109527366	8.11321892767404	23.0583413623116
Csf2rb	2.62487	2.75716e-12	2.21130313596992e-10	491.290735258649	599.704948913287	76.9167033531277	100.090966665418
Aurka	3.65069	2.76858e-12	2.21130313596992e-10	800.744868921471	1619.79675993908	66.4349490853891	126.570734655603
Ube2c	4.97759	2.9572e-12	2.35219856735502e-10	1837.09793540494	3545.72575733355	27.7755986834864	143.241769455157
Dbf4	3.74076	3.1568e-12	2.50062797402473e-10	1486.51776605191	3102.40065749361	109.936577877204	233.381028178838
Dlgap5	5.28482	3.26053e-12	2.57221017905874e-10	1238.81470933861	2274.82333941238	12.3238531322511	79.232196367683
B2m	2.71301	3.45536e-12	2.71478321659579e-10	33682.2988436999	45132.5527768363	4438.4541052176	7581.9267300348
Cad	2.40604	3.52395e-12	2.75742096830403e-10	4365.16989103254	6731.21917042808	994.251960973869	1099.35681661246
Exo1	5.2833	3.55606e-12	2.77128216635452e-10	1442.41848056544	3155.89171347865	17.8582487494335	102.209873222893
Irgm1	4.19694	3.57251e-12	2.77287312739098e-10	13704.6148994996	22845.2979015282	445.301899248123	1547.77863507307
Stil	4.01747	3.59811e-12	2.78152561113395e-10	661.361941685764	1285.14787606786	33.9419639803121	86.4518719462198
H2-K1	3.57527	3.6829e-12	2.82445559794827e-10	30995.8224632687	43253.280366456	1705.15423570035	4524.25658374527
Sinhcaf	3.17509	3.68299e-12	2.82445559794827e-10	845.9295759513	1623.52031220665	115.513003354239	157.707372399309
Phf20l1	10.8195	3.97846e-12	3.0389444280328e-10	219.040429150765	482.49822863092	0	0
Hmox1	2.68779	4.05403e-12	3.08442857306916e-10	1278.71229974099	1819.37653214705	193.077670682731	287.84395339379
Rps6ka6	2.44103	4.13429e-12	3.13311148032083e-10	1207.58204850552	1798.83096553443	277.325411349113	276.264946033201
Ddias	3.26311	4.37493e-12	3.30247188957279e-10	331.005553278776	534.331638738879	37.4752591776719	52.7613023573322
Chst5	3.35323	4.42195e-12	3.32492615109334e-10	310.839744795858	533.658149684765	35.5054832989649	47.2034900325075
Fkbp11	4.02564	4.65398e-12	3.48578034053113e-10	253.145581370285	586.961575978146	29.7754844352628	21.7377989940455
Foxf1	4.11288	4.87014e-12	3.6334020758466e-10	434.738779213511	861.460203944909	21.2939000178793	53.8097205928788
Kif2c	4.97587	4.88883e-12	3.6334020758466e-10	984.422607489579	1813.37954200048	13.8798903801659	75.2426843251406
Parp14	3.44251	5.03359e-12	3.72660037012463e-10	3384.84104480898	5602.38437444581	254.752657718601	572.147610705639
Lyz2	2.89604	5.10523e-12	3.76515273675128e-10	7757.77320130893	11066.6571609218	894.651932461518	1634.45467646344
Irf3	2.81558	5.20651e-12	3.81553933806213e-10	335.246575538518	381.420741409983	58.2734180358533	43.3902796181687
Uba7	2.2646	5.21319e-12	3.81553933806213e-10	1083.2970896415	1408.40098483404	242.571968619194	275.329049763876
Tgif2	3.08226	5.41098e-12	3.9452993262393e-10	736.745955964381	1433.8722655958	134.220407356667	122.295763973951
Il2rg	3.77797	5.65797e-12	4.10982144657624e-10	715.661156546036	1067.3666438998	35.3024062951915	94.6808267346833
Cfb	4.02965	5.91805e-12	4.2825780083878e-10	1188.29320772407	3016.52977888087	80.8128977458439	175.247400077811
Ctsc	2.82516	6.12585e-12	4.4163456542645e-10	3026.85945983826	5419.89977233937	509.357677513415	682.549827004324
Ung	2.77543	6.17265e-12	4.41925272662371e-10	479.070826622577	732.342653315417	83.3211942916666	93.6864438836218
Melk	3.28595	6.1758e-12	4.41925272662371e-10	552.537390286067	1104.78612596211	74.146252127408	95.6253090519424
Pole	3.90441	6.39147e-12	4.55664633696351e-10	1783.35307063787	3456.47684880278	96.1206593624555	254.796986814359
Kif18a	3.69231	6.71218e-12	4.76763259804971e-10	646.676784686562	1356.05267294017	53.1933681474769	102.036079656785
Rack1	2.82798	6.78215e-12	4.78660427657863e-10	31570.1713938548	60771.1883084667	5863.36892719113	7141.07305243774
Depdc1b	3.6943	6.78863e-12	4.78660427657863e-10	314.002366275574	596.485706471395	26.011096801714	44.4410236567088
Rps27l	2.72112	7.17449e-12	5.04020929037609e-10	1954.66867293244	3314.96038595657	348.131301473433	451.039798131603
Tspan6	2.86989	7.53328e-12	5.27302300098439e-10	2935.95736493657	5856.30579160017	579.666917228085	623.107915070729
Chtf18	2.94075	7.63253e-12	5.32313464917479e-10	543.625944560865	926.376905610821	103.184502885035	88.3393968435308
Tlr2	2.96086	7.77091e-12	5.4000830241576e-10	740.553743362992	1179.05968459744	97.2663236452272	149.447924991501
Tap1	3.81735	7.80541e-12	5.40454664879681e-10	6383.62345948598	8309.46665927047	250.591916863319	792.222385209587
Ascl1	2.60574	8.27323e-12	5.70793436616334e-10	1226.56051249578	1645.35111974309	187.568818037362	284.448377404507
Ttk	4.38923	9.09609e-12	6.25323741131054e-10	614.298308471142	1124.29892764069	18.1930345904242	65.3331824319858
Ska3	3.30448	9.37192e-12	6.41993218697628e-10	420.212506074296	724.419573898182	44.6283723663689	71.3635286971735
Rrm1	2.7253	9.58024e-12	6.53230243424818e-10	4040.81145402969	7208.37207795714	752.233360015295	948.929583974604
Casp4	3.72997	9.60383e-12	6.53230243424818e-10	314.451262778598	678.917083530693	29.7614823983479	45.1287363029858
Fzd9	2.48832	1.00849e-11	6.83537118920815e-10	1059.1532620807	1560.09774232175	209.942854220663	256.922271604406
Chaf1b	4.26925	1.01726e-11	6.87060907734398e-10	441.342271773751	915.867757150492	18.2742372139199	52.4707956406493
Tgif1	2.99144	1.05282e-11	7.08592613626734e-10	568.152347057954	843.288316535861	67.8569366947893	109.959855181085
Gbp2b	3.86234	1.08195e-11	7.25657135278748e-10	2807.53851151899	4482.97003912832	124.659749426507	376.88129411952
B3gnt5	3.51113	1.1227e-11	7.49015690938015e-10	726.513313456762	1133.2535247866	49.6497249658632	113.725492931731
Cdca7l	3.78684	1.12455e-11	7.49015690938015e-10	1040.84097220979	1868.59920514652	58.8687743210826	152.102197778297
Parpbp	3.33512	1.14187e-11	7.57925351225962e-10	356.280568081445	670.688948434815	43.107944762017	58.878392190929
Col18a1	2.24772	1.15975e-11	7.67150636992118e-10	1347.34375562128	1154.28085721183	226.48658772307	300.4911746845
F2r	2.9094	1.23394e-11	8.13427436413792e-10	1408.09780168423	2628.99326857099	232.964062747426	304.466092001895
9930111J21Rik1	2.45422	1.3175e-11	8.63188563194506e-10	495.896519142745	576.748960210386	86.0980211252653	109.89415290247
Tmem106a	3.3547	1.31839e-11	8.63188563194506e-10	481.561404499997	830.513659301134	46.263723984007	82.6925021715012
Gas2l3	2.44087	1.35358e-11	8.83219187384561e-10	808.8836175484	1048.28208428411	146.521563520074	195.751354978082
Gm9825	4.92811	1.36601e-11	8.88321321090826e-10	192.406804123382	457.698024995844	5.11881755024272	16.3425042865167
Mmp2	2.99125	1.39265e-11	9.00375480060619e-10	973.87651234491	1888.2367625778	161.086879415903	198.908347971254
Prc1	2.78519	1.3939e-11	9.00375480060619e-10	2028.4801247833	3504.47949219978	335.864906826797	465.442148399729
Ccl5	4.03735	1.47348e-11	9.48595110150766e-10	663.807923636743	912.098938635818	21.8553385328751	74.2194578323563
Slfn2	2.82752	1.48922e-11	9.55531676268191e-10	603.111244555216	976.443071193325	96.5163743091665	126.085180124426
Plac8	4.21238	1.61284e-11	1.03141584824393e-09	226.572766858383	502.733830171362	13.1108900646049	26.2858463667788
Ifitm2	2.81325	1.62101e-11	1.03320345435399e-09	1117.60358579308	2072.60215067787	234.808724919386	218.999670179462
Ccr7	4.4768	1.65509e-11	1.05144587631798e-09	131.891164310754	174.936793697052	5.07466237784274	8.77852392102142
Foxm1	4.15137	1.66564e-11	1.05467000204251e-09	1428.76120393143	2868.15333176502	58.4352137105014	185.028443994143
Rbl1	2.97659	1.67981e-11	1.06015442912898e-09	939.535397130089	1501.0766066141	116.286648365796	194.133530259075
Smc4	3.19459	1.74405e-11	1.09709816703803e-09	4450.45107303664	7244.18851498345	415.59139834698	861.969979199528
Rgs1	4.61501	1.82573e-11	1.14473656713173e-09	138.018470241209	354.57095166075	8.53812971049334	11.2510403800716
Slamf7	4.18969	1.85236e-11	1.1561565139412e-09	445.880001891785	746.735374488058	15.6475580372143	50.653266189554
Chaf1a	2.54961	1.86182e-11	1.1561565139412e-09	1322.05761918992	2191.09102799938	297.469623136485	302.537452874071
Nup205	2.27785	1.86196e-11	1.1561565139412e-09	4439.95866261849	6700.79484872705	1093.52265781848	1203.76385306701
Lig1	2.55453	1.90742e-11	1.18057683686486e-09	2094.89368200222	3532.97177256735	449.03849452127	509.077682555929
Shcbp1	3.90783	1.94948e-11	1.20274386071092e-09	541.242134454672	1113.05363681272	32.463968991516	77.937032574447
Lima1	2.56564	2.0139e-11	1.23851644229063e-09	4064.73998097215	6490.84121265624	750.718364391969	1032.11634801675
Fbxo5	3.14488	2.02382e-11	1.2406535327874e-09	484.175837983284	804.144235427124	55.8270232772446	89.9721949504733
Gm37194	3.09153	2.09873e-11	1.28248956324223e-09	507.270643627943	920.792778478943	70.9221160741013	96.7030090774875
Trim5	2.5433	2.23435e-11	1.36104340583758e-09	369.511170208258	465.377153541448	71.8153321943146	71.3776244246488
Brca1	3.84528	2.25592e-11	1.36955134814478e-09	1231.92184839415	2453.11566004462	70.9667089879898	185.94980888868
Kif7	2.5858	2.28177e-11	1.37685774203011e-09	756.6889458395	1135.19052063953	138.631290018619	176.581828915598
A2m	2.18339	2.3025e-11	1.38502341599862e-09	867.644837047708	745.67792567038	192.304139227462	162.776593130934
Antxr1	2.0421	2.32517e-11	1.39430236391853e-09	1756.3272027368	2273.56636370948	486.717840388088	491.726131655196
Uimc1	3.22998	2.33732e-11	1.39516327855527e-09	3037.32188107208	6482.02639780935	387.822587904577	627.099491518369
Gm5641	2.74478	2.3411e-11	1.39516327855527e-09	6528.45937902894	11835.2112960402	1164.19694014575	1575.57893608171
Trim30d	2.53762	2.46835e-11	1.4664568707455e-09	556.863263845349	818.719520849866	114.536920139366	122.372305033233
Asf1b	4.07284	2.7109e-11	1.60457328889952e-09	493.899952325515	1008.44787044703	23.9270045813138	65.6478342808842
Iigp1	3.99448	2.7175e-11	1.60457328889952e-09	4502.71374797912	6918.50146289332	158.927217173026	557.943015826775
Tyms	3.00482	2.75255e-11	1.62029929649411e-09	1343.94660661081	2648.96267740729	207.507369199819	289.954854262237
Itgal	3.0811	2.77534e-11	1.6287349690092e-09	810.955366927275	1280.25355196361	87.522828998069	159.583034391648
Casp1	3.25746	2.81198e-11	1.64522292493575e-09	882.717875497617	1937.40072559373	124.018997086507	170.955328541357
Slc43a1	4.62902	2.8488e-11	1.66171496322091e-09	192.369138166657	400.568614781989	5.989994967793	18.0835862518744
3830403N18Rik	5.57652	2.8896e-11	1.6804203681432e-09	208.934748764941	559.79200519581	2.04129881584066	14.1988672186449
Mtbp	2.93412	2.96896e-11	1.71620169922931e-09	666.05033650003	1105.02003521737	92.568867908784	139.493367776031
Piezo1	2.1777	3.01652e-11	1.73847246825552e-09	1409.45207308446	1948.368993778	364.107780643719	378.07919732093
Rtkn2	2.60592	3.0468e-11	1.7506815822835e-09	875.89934309845	1384.61816820742	164.252310351277	207.005008336304
Ms4a6b	3.23112	3.07534e-11	1.7618201017491e-09	448.084357576773	765.317486919761	47.9615113186222	81.5660905489613
Cd44	3.02486	3.10704e-11	1.77470155865427e-09	1145.74175213344	2437.11922354738	215.110735552983	225.087305036382
H2-DMb1	2.79673	3.17232e-11	1.80662927628129e-09	776.828514850181	1049.52768183291	97.6546157754209	165.383416460504
Dennd2a	2.34554	3.48256e-11	1.97745488422332e-09	4158.61743068608	6604.18777304654	1107.17601950913	1010.39216539492
Vax2os	3.99281	3.52102e-11	1.99341748807159e-09	157.71097279407	307.977402404094	11.956822244085	16.9732586015042
Slc15a3	2.54983	3.54518e-11	2.00120732029086e-09	865.317723446096	1339.33181379646	167.9518830248	208.882154451322
Ifi206	4.61496	3.58006e-11	2.01499028270777e-09	244.143141704661	465.856667157463	6.07893927230762	23.0771675324184
Chek2	3.42803	3.67723e-11	2.06364167241393e-09	395.819832303745	738.322889208397	38.5414868671977	66.9736561274745
Ifi205	5.10028	3.7238e-11	2.08370425778521e-09	157.12380106187	403.300656487396	3.8219868284358	12.6663056319853
Ddx3y	4.52608	4.02471e-11	2.24555509344424e-09	1058.16924524877	1345.50249342528	15.6332887390724	86.7160785389444
Hnrnpf	2.52834	4.08284e-11	2.26976991499009e-09	16205.3320856315	28391.4510259193	3542.03366097611	4188.33786191979
Ptpn6	2.30391	4.09169e-11	2.26976991499009e-09	1178.22850285009	1589.16912295514	244.992241072863	315.554603114667
Xlr3e-ps	5.88725	4.18446e-11	2.31456139441059e-09	119.272295831659	258.717959554329	1.02867995117851	5.42593988074321
Stc2	3.00808	4.41478e-11	2.43496231547413e-09	552.750066406384	936.681525926973	73.2591727612138	111.524706948331
Ifi30	3.01916	4.74984e-11	2.61227870258871e-09	773.35518543364	1496.38208812273	118.465786344638	161.572839260827
E330020D12Rik	3.48374	4.76897e-11	2.61532258832916e-09	355.283549563935	375.079267478575	19.5836720719495	46.3623336423059
Hoxa4	6.18992	4.87973e-11	2.66846466462405e-09	139.292320235761	251.095188545297	0	5.49144231046698
Lgals9	2.91468	4.90831e-11	2.67648841680694e-09	1744.95797465531	3127.75495695264	250.821608713846	395.601798631821
Il2rb	3.15876	5.11509e-11	2.77353233410548e-09	280.43704060816	372.801370729731	27.316508503499	45.6616131083823
Nuf2	3.57259	5.2512e-11	2.83360578450632e-09	1297.79891464941	2268.95979500458	85.1591271746871	214.823980926763
Gm6548	2.82513	5.25532e-11	2.83360578450632e-09	681.429490929563	1159.73325767664	110.056338272663	149.829713031426
Cdca7	3.43783	5.47929e-11	2.94611064147091e-09	1661.45170378499	3468.94654837355	157.243989241029	316.347073635726
4930550L24Rik	10.0833	5.61286e-11	3.00375062085999e-09	173.400392167702	247.75297043109	0	0
Aif1l	2.86053	5.6177e-11	3.00375062085999e-09	2238.66392666469	4062.00813880953	344.155768290364	523.54320484944
Ccnd1	2.20658	5.68056e-11	3.02894818267358e-09	11204.0695186941	17204.3017355486	3048.21643393186	3106.35937379087
Ndc80	5.53749	5.84611e-11	3.10861239731622e-09	604.524259079863	1159.71998158122	3.04320579786742	35.1293416422317
Hmga1b	4.71206	5.907e-11	3.13233577104161e-09	186.687903410103	581.449953992305	9.29899495960559	20.0609694985565
Dtx3l	2.47976	6.15479e-11	3.25476719016207e-09	2006.11475072724	3229.68874261811	414.251186818412	524.492590759133
Oas1a	4.4146	6.27423e-11	3.30883875590103e-09	1017.94599936613	2404.62409033162	34.5166747093066	126.164060647646
Dmrtb1	4.09765	6.29361e-11	3.30999021106991e-09	265.651648729178	639.125778365063	17.2565240337827	35.836416105534
Cmah	10.0496	6.61637e-11	3.47026125428309e-09	170.195467497416	241.20399822211	0	0
Itgax	4.35466	6.79533e-11	3.55047444405569e-09	1790.21407361702	3163.74621257681	45.5579727267844	196.827653453362
Hk2	2.4593	6.8062e-11	3.55047444405569e-09	1550.97720420009	2575.76076009864	369.956778012302	380.372223676123
Hotairm1	6.61307	6.89474e-11	3.58694118341317e-09	101.154193079336	199.8943162842	0	2.68730579140476
Kdm5d	4.10697	7.10987e-11	3.6888916481947e-09	1265.36500721582	1430.60229704936	30.4986972431748	126.094669328443
Ifi211	4.57982	7.58605e-11	3.92537452289133e-09	440.702617640901	872.886191324938	10.1551552239808	44.9684973140507
Kif11	3.91534	7.95941e-11	4.10752343833963e-09	1848.46902720318	3158.35431691564	76.9150703938165	255.181475216617
D130058E05Rik	5.7295	8.00755e-11	4.12131874404991e-09	157.168014835579	234.41788023368	0	6.91728751748032
Ifi209	3.44043	8.16553e-11	4.19142321738853e-09	416.027348655231	662.441636451426	31.3968935473772	68.1523547772769
Rtp4	4.14537	8.25947e-11	4.22836701272779e-09	224.765127116924	455.474349353466	11.1798609562325	27.40111669826
Zfp345	4.86816	8.37594e-11	4.27661531245343e-09	199.796441350501	427.176125189694	4.05407487294048	17.5773830635459
Tgfbi	3.47963	8.53464e-11	4.34611877892475e-09	1507.04038908684	3812.83284372496	180.41100626262	296.611954164556
Nek2	3.72827	8.70347e-11	4.42039911695221e-09	939.273782638707	1695.93771149643	53.1160795035753	146.056396420432
Mfap4	4.53182	8.84699e-11	4.47421419397172e-09	1108.80130787334	4312.28912997066	67.1931945456599	167.353463907411
Ms4a6d	2.86255	8.85592e-11	4.47421419397172e-09	329.794603109923	531.433977156387	61.155842172037	57.2192580894344
Pbk	4.61562	9.08955e-11	4.58022728481314e-09	844.972393301779	1760.76882423805	18.7961646622207	88.3703826792154
Gbp2	4.39888	9.39734e-11	4.72296299510462e-09	10022.7703272089	17273.4543816617	227.846763405284	1066.31372553618
Tacc3	3.03589	9.90189e-11	4.96258560172988e-09	1571.09837512001	2994.77157602693	208.678334808505	348.242174469806
Gm1966	3.22278	9.93114e-11	4.96258560172988e-09	469.739810011485	627.354209724205	37.422562630242	80.335095084674
Ccnb2	3.77282	9.95147e-11	4.96258560172988e-09	538.836985349772	925.934330353061	28.4633763805098	78.90245932678
Spn	3.43349	1.06655e-10	5.30490664969371e-09	181.552879454308	264.709506260156	16.7668225575133	24.6301109048154
Npm3	2.84179	1.09035e-10	5.40931702237612e-09	828.949418920607	1540.91509421152	143.655527307733	186.917625884318
Oip5	3.4673	1.11186e-10	5.50183532766071e-09	297.617684838073	581.839342281908	30.1154006972194	49.3032174111984
Fanci	3.50425	1.20284e-10	5.93678329341955e-09	661.66282084842	1256.16271178249	52.7603714180216	116.787076088374
Trim56	2.21803	1.27319e-10	6.2679357557394e-09	2563.33292116772	3399.76118029765	539.135180399359	742.807734580011
H2-Ab1	3.80012	1.39818e-10	6.86570130421568e-09	7902.08687524071	9268.89810602274	263.64598964727	969.30057875131
Irx3	3.92113	1.40803e-10	6.89650380254291e-09	228.955137939567	401.605947371858	12.1520229534506	29.6379243914881
Mastl	3.34858	1.42175e-10	6.94600749410775e-09	577.561082615712	1164.30336697292	60.7343872107822	110.407114179256
Vcan	2.89093	1.43659e-10	7.00075603321646e-09	11480.7750534865	15378.3301504172	1158.55553710501	2462.65042100397
Tgtp1	4.7792	1.46142e-10	7.10373792847337e-09	3262.9300451512	8129.05612401271	67.5353724737095	347.530658492296
Sox4	2.2921	1.47961e-10	7.17406463479102e-09	5878.33702808846	9212.97468563067	1387.52015502852	1693.86407273494
Ncapg	4.46534	1.48697e-10	7.19162795939321e-09	1252.71880754678	2200.08221820457	26.5742473766381	129.974386470887
Atad2	2.55807	1.5004e-10	7.2029341627336e-09	2471.33563990578	4523.08717882842	572.655943257961	614.997274978768
Prrx1	2.76106	1.50047e-10	7.2029341627336e-09	1731.26721508493	3365.01374962977	333.9579695405	417.878175312542
Prim2	2.6756	1.50053e-10	7.2029341627336e-09	1298.50456410072	2444.97321717312	282.346721512794	303.556492472289
Mad2l1	2.48298	1.53341e-10	7.34246364331567e-09	1925.00198173613	3301.26090610068	432.942723840274	501.922399132532
Gm3608	5.51056	1.54242e-10	7.36724214772428e-09	537.0542368101	899.004820177023	2.02672973478264	29.6655754689733
Rmi2	3.48544	1.5495e-10	7.38274752538776e-09	193.928896453824	290.424131064727	16.0814120291128	27.2822617633743
Agt	3.09188	1.58966e-10	7.55540602297431e-09	2759.41010647972	1457.27792887052	176.641040635151	318.157509600727
Gm10167	4.71365	1.6149e-10	7.65644745256502e-09	106.488599791366	143.230558292479	4.06725262887161	5.47815788991069
Btbd7	9.85828	1.63778e-10	7.74583310746677e-09	154.714393074561	205.591004080874	0	0
Bard1	4.0006	1.65816e-10	7.78484954132556e-09	397.258259159357	686.00994646218	16.1882635767701	51.7078872965981
Mtap	2.25205	1.68615e-10	7.89701834838219e-09	1819.94429148544	2710.99682604078	433.751757235825	517.468163879417
Scml4	2.85544	1.71227e-10	7.99989201993623e-09	439.464728129312	783.31402957733	90.6242547104939	78.1079098701973
Nedd1	2.71359	1.72389e-10	8.03465561170143e-09	816.71211976142	1234.47130340696	120.514872348106	192.377042907166
Ccl2	4.353	1.84273e-10	8.56781868454296e-09	125.290995680209	287.898011199483	10.3260663123252	9.87779392637018
Oas1g	4.40693	1.87793e-10	8.71042539556452e-09	279.07660362697	656.60930179436	10.6397972913	33.9708297027392
Gm38194	2.26002	2.06185e-10	9.54052534912352e-09	9478.21672963619	14424.338765989	2180.91906022936	2809.29777160898
Slfn4	5.62634	2.09683e-10	9.67909926024547e-09	184.042820942063	736.833804796848	2.93476704854009	15.9660489095024
Ms4a6c	4.07043	2.25283e-10	1.03743306722932e-08	459.332846828214	1318.64433792838	32.5918501559865	73.3583368156887
Ltbr	2.41725	2.28228e-10	1.04848903070714e-08	1174.23691612723	1884.63358331877	261.415120031154	311.2737526731
Limd1	2.54352	2.34572e-10	1.07506658239231e-08	2745.12427712531	4770.77300455182	555.604073309925	733.653446496518
Hmgb2	3.59026	2.3551e-10	1.07575635965404e-08	3222.70875839563	6358.31419102261	217.937527605546	577.788174180767
Cxcr4	3.33582	2.3584e-10	1.07575635965404e-08	345.974693994536	738.347626316213	44.3410135718543	62.971267248746
Aspm	4.50876	2.36834e-10	1.07597869822776e-08	2743.77379927253	4419.75497549259	48.5334722405421	266.383532375416
Foxa1	5.3428	2.37007e-10	1.07597869822776e-08	131.123922208052	128.128639808756	1.01301575288609	5.49519832158802
Iqgap3	3.5637	2.41101e-10	1.09198841689093e-08	727.966121330739	1278.46083603481	46.7392838149513	122.113541378628
Emilin1	2.88388	2.4595e-10	1.11062675325017e-08	733.589489228312	1320.76688620714	167.064749208306	111.048761154308
Cks2	3.46948	2.46947e-10	1.11062675325017e-08	489.746134477777	1019.74571838035	46.2721616730224	90.1003120098092
H2-M3	2.02011	2.49543e-10	1.11968581375271e-08	727.283125959474	714.223098937342	162.726001875689	192.795893473248
Kntc1	4.60644	2.5366e-10	1.13551290850063e-08	1087.88029417613	2341.70917848324	23.2639770989901	117.745953889208
Enpp3	3.59324	2.60054e-10	1.15889904699007e-08	216.213563553427	473.64866498659	25.3072422635815	31.8911523109704
H2-Q5	3.39268	2.60089e-10	1.15889904699007e-08	452.294879014456	645.585860324448	30.4673218025204	74.0221688242882
Ckap2l	4.46268	2.69009e-10	1.19587924732303e-08	1806.74708480401	3562.83924857368	41.5357432331886	202.214811858856
Vit	3.45611	2.70807e-10	1.20109638124781e-08	498.125777097575	1205.04951907553	60.8131764199176	94.4757836804051
Zfp41	2.49756	2.72752e-10	1.20424701123786e-08	1722.49556097908	2973.5416505607	374.689237104412	456.750021829067
Plk4	2.80879	2.72768e-10	1.20424701123786e-08	1181.90814476002	2378.60722866691	230.525564358061	277.647331204833
Trim12c	2.39118	2.80213e-10	1.2314674801686e-08	973.632280208972	1454.68525812094	201.048851367616	261.949739471126
Batf2	4.07088	2.84253e-10	1.24637548805279e-08	245.80700788105	359.425460820876	8.35315535588198	27.9122469945291
Nusap1	3.27459	3.08912e-10	1.34835644401124e-08	1399.50431706933	2481.57331888335	123.124784710734	278.339193597516
Knl1	4.64616	3.11349e-10	1.35591623165709e-08	1637.57341885847	2857.98834166896	25.8856175783939	153.993404521723
Ezh2	2.99866	3.13507e-10	1.36223471990935e-08	2523.05157710312	4025.87980160987	265.745187105734	553.984221678516
Ms4a7	3.915	3.2284e-10	1.39962928230424e-08	251.431318773232	738.335261946742	28.8867641594282	36.7631820311777
Cnn2	2.14077	3.26197e-10	1.41100258040001e-08	1155.13284898708	1609.60325698185	292.008876535631	334.958779679225
Gm14230	4.0734	3.36246e-10	1.45120874128383e-08	121.366825940596	249.091165286117	11.1176846393847	10.8583786629987
Epsti1	3.28963	3.49554e-10	1.50191158774899e-08	462.477194427192	1077.71207666705	67.8420189942415	89.7201675657472
Zbp1	4.96489	3.65631e-10	1.56749091767991e-08	1518.38088900531	3019.98879892234	17.0441099237369	127.633074026358
Recql4	2.96639	3.74479e-10	1.60185540335266e-08	306.646704533496	489.572532578682	41.511952981631	60.4734369975831
Rbbp8	2.52952	3.80694e-10	1.62482941069579e-08	734.984181773505	1163.80257609962	141.951902037383	187.013229603256
Clic1	2.29772	3.84043e-10	1.63549747094568e-08	1774.07764389876	2840.69861167872	442.617205002062	495.945219931886
Wdhd1	2.60227	3.95625e-10	1.67739695007003e-08	1448.62994309389	2715.04986132189	322.693801591028	362.989872350663
Gm4070	2.62572	4.02903e-10	1.70449971345633e-08	1555.42397432693	2330.39436003353	234.177416004847	393.946066385771
Dhx58	2.87317	4.24186e-10	1.79060581955869e-08	499.680847635946	932.713970901021	87.308218902563	108.218051231966
Vax2	4.87439	4.30202e-10	1.8120271634582e-08	260.588481722201	560.314510003844	4.07345795955224	24.0734639936298
Gm12185	4.95305	4.32369e-10	1.81717795815789e-08	710.360010209072	1704.98229610125	10.5232765289796	67.6100155132785
Irgm2	3.84856	4.43672e-10	1.86061808889158e-08	7048.28789486156	8663.68287839293	217.871403490882	873.090207272267
Pdia4	2.4676	4.46048e-10	1.86651586348005e-08	7424.79341208744	13521.1900504087	1741.07723933672	2045.82126643403
Mpeg1	2.19495	4.8718e-10	2.03229213732179e-08	10759.3456700885	14501.1765498296	2242.13327415775	3274.9987815483
Cd74	3.638	4.87775e-10	2.03229213732179e-08	20769.6208085231	17370.6434027658	669.897208346633	2393.96417164178
Gbp9	3.2719	4.9239e-10	2.04708861821032e-08	1832.75201129748	3520.50324548032	172.701416956032	381.738798996717
Ly75	3.3594	5.05111e-10	2.09544711389292e-08	627.135612348142	982.984305191126	45.3656186715024	112.118093802728
Fendrr	3.48058	5.10411e-10	2.11001269857833e-08	289.80399969592	579.765655468749	27.6282039810214	50.3113636308201
Fbxo17	2.63068	5.10814e-10	2.11001269857833e-08	502.906287943608	864.100448858425	109.384520754611	111.290049588445
Gm28187	4.74286	5.32988e-10	2.19689039175357e-08	434.608575193869	781.139512224503	6.08728909947291	39.5157790477531
Dnah6	9.98733	5.35921e-10	2.20426257540853e-08	285.827731879994	107.736005445446	0	0
Ccr2	3.00826	5.45904e-10	2.2405354941969e-08	246.439490368935	419.570839631023	43.662709339963	38.9439306089136
Pold1	2.38211	5.59087e-10	2.28489914548582e-08	1496.65770774134	2530.88203607432	369.86136089886	402.593312989401
Olig2	2.62804	5.80767e-10	2.36847135652752e-08	8134.32639604514	11441.6146455078	1100.99562804325	2065.95102958844
Slc12a7	2.33317	5.83808e-10	2.37394714060389e-08	1266.77448682574	1683.85224704175	233.754433112429	352.008132430299
Slc7a5	2.16826	5.84576e-10	2.37394714060389e-08	6964.82057266027	11094.825609686	1957.12001595408	2060.71334364674
Tbx15	2.95745	5.98323e-10	2.42465691615227e-08	372.463025803279	605.625488083097	77.9070485808627	48.8122701020008
Ube2l6	2.34563	6.07394e-10	2.45624458672322e-08	1424.59070302661	2232.31934559825	315.459168747597	404.018626975055
Gpsm2	2.27876	6.10202e-10	2.46242625451316e-08	1830.89109277033	2691.94844720529	395.212174333597	537.59085836138
E2f7	4.10762	6.51054e-10	2.61798440961562e-08	422.46162863716	516.450132836427	10.2203333197703	44.4697005321303
Trip13	3.58973	6.5147e-10	2.61798440961562e-08	177.260744459204	381.380289071316	23.2952065729392	23.0832549347038
Cd180	2.36327	6.57259e-10	2.63150704471417e-08	838.012222551846	1220.04340999255	170.528147406224	229.428119657459
Oasl1	4.36258	6.57569e-10	2.63150704471417e-08	331.116861850594	768.095154431324	11.4204359264307	42.3716962175201
Itgb2	2.17911	6.78344e-10	2.70555631790333e-08	1618.83493400706	2142.71008306339	347.385386198046	483.448213343425
Maml2	2.27601	6.78884e-10	2.70555631790333e-08	2225.93324895779	3312.30054131813	484.485587595819	659.036410498359
Gm10040	2.42128	6.89939e-10	2.74393160248819e-08	1650.42301729601	2607.17045573336	331.206171545189	463.77114877324
Cep55	4.20986	7.30091e-10	2.89763153982485e-08	352.505512991883	720.035789620681	12.3741767938066	45.7804794513612
Gins1	3.42971	7.63372e-10	3.02348825273017e-08	311.129584673616	676.919446238175	34.9022765460635	56.9965801791035
H2-Q7	3.30943	7.81557e-10	3.08915631099128e-08	3183.41932553681	4088.86163718219	188.058437178357	546.595456061717
Nop58	2.01235	7.99276e-10	3.15271992708009e-08	5529.80419065074	7695.73452630047	1470.9595807445	1807.53191037197
Il12rb1	3.35024	8.0864e-10	3.18313067482041e-08	217.897825245007	171.852822996294	14.1868613605013	24.1722997548132
Cd22	2.91237	8.2544e-10	3.24263106542483e-08	368.330900765932	253.26898328616	33.2461591895274	49.3900040983469
Rpl32	2.33083	8.42643e-10	3.30347136842801e-08	17810.7903285951	31320.430558543	4606.94649146674	5158.79423384061
Irf9	2.42475	8.64764e-10	3.37644013042499e-08	2624.83416396177	3852.60239841219	467.309501525001	739.492664396638
Sp100	2.66738	9.15914e-10	3.56891297458763e-08	1012.32467091917	1647.73620286458	160.278812927517	258.54025830114
Irf8	2.42198	9.7421e-10	3.78839630517978e-08	2248.60280900153	2490.46256948444	315.926647989522	569.02694167916
Cyp4f18	4.17754	9.83571e-10	3.81708901194795e-08	198.682324484032	427.604627841489	8.9617526669251	25.796831044968
Slc27a6	3.9446	9.91668e-10	3.8362850989647e-08	196.141901687484	298.070135076983	8.11103247909106	24.1617657706073
Nkg7	3.69103	9.92503e-10	3.8362850989647e-08	122.329256749433	163.48721647072	12.2755644980503	9.81185005641442
Sox11	2.82286	1.01336e-09	3.90905654056759e-08	4749.36128471527	8537.30877212178	668.453412347395	1209.57227160103
Gm15097	4.74407	1.01943e-09	3.9245969477312e-08	478.10218766529	736.379235678697	5.24241926931394	40.1655124363783
H2afy3	5.27469	1.03555e-09	3.97870350328929e-08	178.418211599733	487.881287151336	2.03914965133799	15.3044194323939
Apol9a	5.25906	1.03887e-09	3.98349427460018e-08	221.045316988136	810.358597606948	4.07227638416589	22.9936105197417
Tpt1-ps3	2.16215	1.08518e-09	4.15280244398898e-08	9907.98274573163	15962.3616703464	2735.71153339542	3044.25649066739
F830016B08Rik	3.75056	1.13476e-09	4.32711742046669e-08	1053.56727293143	1355.73132235893	37.478062122618	141.787185825975
Gvin1	2.3408	1.13522e-09	4.32711742046669e-08	1730.31081507087	2412.18473836223	321.997965936545	495.961052015875
Mki67	4.53897	1.18767e-09	4.5180680467423e-08	11349.0604910014	17174.7049383679	162.786683238304	1064.44790712951
Eif4ebp1	3.1528	1.19498e-09	4.53693545747369e-08	726.324609314105	1737.40764453984	114.681667680036	162.409395149977
Bcl2a1b	2.74998	1.20214e-09	4.55510620580817e-08	267.843957230788	412.916304475942	54.2916584777386	46.8256632189546
Hck	2.61015	1.22532e-09	4.63384612749318e-08	535.680336501595	931.038473646731	109.65236685033	130.58351736689
Ifit2	2.29715	1.30595e-09	4.92717412604675e-08	2585.90463625268	4447.25424655114	715.659077499765	715.292238512007
Fndc1	2.31785	1.30801e-09	4.92717412604675e-08	894.906107285049	1457.78629971329	232.713273833224	239.162857608528
Tfdp1	2.24562	1.31253e-09	4.93455553206019e-08	1182.83799655032	1539.15950653703	342.331778362145	231.365444677666
Phf11d	3.9275	1.33189e-09	4.99759190924577e-08	515.207735895672	1086.50052479446	25.4516467330987	81.0605585727942
Vash2	2.16171	1.34142e-09	5.02030277508347e-08	587.225048478842	785.258420341627	143.201937045789	163.604498710651
Hoxa3	5.33668	1.34316e-09	5.02030277508347e-08	229.143384425118	597.380634496844	1.91648840870709	18.8248011819089
Gdpd3	5.5958	1.34781e-09	5.02790645297805e-08	373.130647281767	779.507710575102	1.01920484053633	22.9635265054017
Kif23	3.92407	1.38856e-09	5.16990462666949e-08	854.649641575446	1551.34425328895	33.4235840423005	125.309014748221
Cd24a	2.69996	1.45002e-09	5.38830001166055e-08	1822.5155491922	2609.61033050131	231.513987834112	450.819816144128
Gstcd	2.25051	1.45981e-09	5.414246118647e-08	1179.73534664141	1863.13119182006	298.906263683386	340.514305572138
Atp6v0c-ps2	3.74153	1.48061e-09	5.48082756721502e-08	203.214990951666	336.973794961066	11.4717207014135	28.9634397206748
Klrk1	3.80312	1.49952e-09	5.54017579700595e-08	109.687370226789	152.813357285572	8.6787672620202	10.1401756828951
Palld	2.40594	1.51845e-09	5.5993671584716e-08	1169.51326959716	1763.61189807709	223.666438219175	330.380331601245
Rpl18	2.3761	1.54835e-09	5.69871552899616e-08	13140.6171401589	23873.0413326205	3275.71059010373	3854.20422732427
Klra2	3.92762	1.57508e-09	5.77920442459903e-08	111.275705811018	192.523483353743	9.08135577951581	10.8989092578814
Tpm4	2.34939	1.57623e-09	5.77920442459903e-08	4784.10952334819	8084.10588582704	1089.88721446103	1435.33441681413
Pif1	4.91036	1.57938e-09	5.77973535790047e-08	719.737542002372	1148.39393999956	6.2507381803626	55.8893647815899
Blm	2.37111	1.59512e-09	5.82628405195447e-08	912.306194463988	1535.07748415613	228.81098499943	244.23858395174
Top2a	4.99722	1.64259e-09	5.9769617734512e-08	15280.9255521634	30930.514703288	149.826649036364	1296.50531529948
Isl2	4.67941	1.70589e-09	6.19559981413109e-08	163.520939826839	296.887881864894	3.01952672331576	15.504372870911
Helz2	2.84804	1.781e-09	6.45622070552257e-08	1698.63772657048	2982.86343635932	226.321783805356	424.099457550751
Capg	2.70284	1.82029e-09	6.58624318374035e-08	535.808504374103	940.459908684726	94.8456785320671	131.868130637148
Scml2	2.75957	1.93603e-09	6.98344014254751e-08	578.308908711571	755.821557850533	67.8040320576406	130.69309630311
Pik3ap1	2.08942	1.93733e-09	6.98344014254751e-08	1008.7546993632	1461.59803350759	282.398446164714	298.043975595708
H2-Aa	3.68374	1.97078e-09	7.07751596922163e-08	9668.4103046508	10551.6626216813	313.257529158355	1260.4594395345
Tnf	6.03685	2.02693e-09	7.26563497209256e-08	83.0586502861102	195.892659843342	1.01606369250315	3.2889051039442
Dsn1	2.7152	2.17464e-09	7.76618578810591e-08	830.012286594785	1532.66351191477	145.415743926905	214.579898374823
Sema3b	2.39869	2.18666e-09	7.79461680541134e-08	474.112408122818	743.71027543811	118.432891448061	112.28145340957
Cd86	2.03052	2.23583e-09	7.95515780352107e-08	502.410061781222	560.162889599172	120.796235967743	139.308728655512
Tmem254c	2.0277	2.24575e-09	7.97571844602759e-08	645.519998422208	684.784026148284	142.60730246798	183.794999148252
Msn	2.27493	2.25084e-09	7.9790820614648e-08	6037.44718709429	9812.03822760132	1398.85641338909	1876.12746367159
Ptprc	2.41638	2.31053e-09	8.17560782573004e-08	1661.19774849853	2665.11269680407	328.201447336629	482.423961589374
Pet2	9.3005	2.33518e-09	8.24768290227634e-08	190.10321941111	475.962894490098	0	1.10040603254833
Mx1	4.15492	2.34541e-09	8.26865407486464e-08	253.610513652816	693.908205868974	14.158642744024	39.1440440605593
Fbl	2.32951	2.36613e-09	8.32642694551184e-08	3789.0241355297	6836.20668609859	1031.9898209106	1081.87589234282
Cenpm	2.62193	2.50753e-09	8.79188310764279e-08	373.020693814405	601.984317396144	88.9819192210872	69.2911318895175
Pnpt1	2.40438	2.53933e-09	8.8872084773954e-08	4033.41896232634	7421.43394819458	981.705782696292	1182.04505555913
Rad51ap1	3.08636	2.58934e-09	9.04578753250712e-08	524.204011373939	961.539903700877	59.6392697205632	115.862170693448
Ncapg2	3.04807	2.73506e-09	9.53754003927115e-08	1085.70639852714	2181.40355849539	135.620607936812	259.569704618137
Kif22	4.48764	2.80194e-09	9.75308177752135e-08	1131.22069291927	2223.20287237144	21.3064228159138	128.421723035297
Rpl3-ps1	5.30372	2.82666e-09	9.82137519611711e-08	19961.4409631923	37570.6763609287	110.012280158895	1346.72652253176
Ccnf	2.35418	2.84245e-09	9.85845245701446e-08	768.029792631488	1282.95260682111	194.371557958794	206.732085394256
Gm4951	3.73772	2.91804e-09	1.01023876447483e-07	1468.99574097312	2029.67484901965	52.7092246530754	209.809335458486
Msr1	4.07996	2.93237e-09	1.01337826561945e-07	233.447168396416	690.677418068179	16.7544417533744	38.4613965478869
Ptprz1	2.11248	2.97849e-09	1.02747070599793e-07	21651.0008746765	30187.1505144892	4897.76015134061	7089.95919187684
Bzw2	2.20552	3.16742e-09	1.0887426543207e-07	3857.62889837172	6534.0405665555	1080.21391640863	1172.73664504909
Spry1	2.57885	3.24971e-09	1.11503810493533e-07	1392.05864432894	2402.2256588837	247.740651807286	387.448935135171
Nudcd2	2.45038	3.32077e-09	1.1373937028687e-07	2178.15553530082	4072.96237295997	516.297630967785	627.536776865614
Brip1	3.84572	3.39766e-09	1.16166166607539e-07	429.706466140769	848.594851834376	20.6563957394358	68.4397653167521
Smo	2.18575	3.43365e-09	1.17188433527341e-07	2141.01449470384	3536.34035126047	641.962953632228	605.797473484372
Il17rc	3.01262	3.48232e-09	1.18451830655229e-07	390.408260257198	709.492100395706	49.6957732534305	86.7399395609677
Gm10171	9.25863	3.48827e-09	1.18451830655229e-07	108.562166600576	129.200724285187	0	0
Rpl10-ps1	9.6829	3.48913e-09	1.18451830655229e-07	79.8807447332049	239.284282179985	0	0
Psmc3ip	3.25491	3.62809e-09	1.22952735101386e-07	553.83904397791	1204.21165491755	62.2591064800714	121.903867148084
Zmynd15	3.10448	3.65379e-09	1.23605962429095e-07	232.803338916675	336.867575767326	43.9320725090912	24.1310737898734
Map4k1	2.57055	3.66955e-09	1.239214779732e-07	292.912163099097	453.007602079801	61.8254395373892	63.7173305587409
P2rx3	3.19664	3.6789e-09	1.23959117745944e-07	298.173505724181	715.767662582741	56.5545437619843	54.0447675960994
Mndal	2.452	3.68355e-09	1.23959117745944e-07	370.822517177161	571.977313614198	89.3833374521951	83.0272792823922
Lrig1	2.0729	3.72158e-09	1.2492985764932e-07	3019.31071674299	4467.00375847861	993.019483948847	786.174258099534
Gm15583	5.48893	3.72537e-09	1.2492985764932e-07	77.7813452700279	159.89640209945	2.02549612105719	3.29784333113071
Igtp	4.01595	3.90242e-09	1.30412652103247e-07	13808.7433190256	17483.0455901321	313.029361845227	1621.44155815572
Igf2bp3	2.69385	4.05624e-09	1.34850599488237e-07	400.773887117015	321.71814801184	41.5020239862308	70.3830873543967
Radx	3.15889	4.10097e-09	1.36102585520984e-07	140.012267339142	194.507340103388	18.4692476919882	19.0031480334549
Fkbp10	2.47293	4.11713e-09	1.36403774482862e-07	1138.34093104572	2101.04338612279	264.578587039571	319.061041592856
Gm28230	9.33144	4.19562e-09	1.38765356411649e-07	93.1764275955954	156.94830358657	0	0
Ube2t	3.31025	4.29021e-09	1.41650649017869e-07	388.98725472839	715.632189302042	34.0915969830586	77.2540015859905
Runx3	3.94682	4.34139e-09	1.43094726217725e-07	174.2296606187	318.878488750103	8.24703774704916	23.8821620273376
Tubb2b	2.13209	4.37511e-09	1.43959761440865e-07	17784.7321426514	28524.375922536	4709.04152782272	5855.42827519523
Noct	2.09522	4.56169e-09	1.49843035942204e-07	29863.3125036326	49297.656639061	9027.25108341331	9498.86522460996
Psme1	2.02154	4.60391e-09	1.50972226637005e-07	4656.76350190829	7248.68340072534	1431.17556483463	1501.01886960991
Eif2ak2	2.6301	4.65413e-09	1.52359416934509e-07	2438.58948036349	4156.93651592369	387.133412467312	678.829816529989
Baz1a	2.37699	5.08939e-09	1.66325478878157e-07	1176.09297535844	2043.47368358056	278.244985583066	340.682651381015
Fabp7	2.84057	5.13289e-09	1.67462774326976e-07	6613.23533201188	15322.6894087223	1818.78410588527	1243.43435457083
Gm8113	3.34302	5.16693e-09	1.68003629452734e-07	251.325330980626	431.152610143649	21.284250529816	46.1399867605034
Fbxo48	2.86459	5.70145e-09	1.85071277807908e-07	202.400882278833	319.659390329753	39.1210460905725	32.4190615213039
Cdc25a	2.21556	5.75784e-09	1.86587032970371e-07	946.083937865431	1516.48218081511	280.506544406292	249.555053556891
Mcm4	2.32196	5.80674e-09	1.87698015559769e-07	1846.00880124351	3210.76842625485	449.634205656282	561.759578386968
Ifi47	4.61221	5.81163e-09	1.87698015559769e-07	3659.05093818883	7605.31449784919	56.7607324815785	404.08794639729
Cenph	3.39848	6.09144e-09	1.96405420081329e-07	198.406600337358	470.685254520028	34.0603139549449	29.3418789151354
Ticrr	4.79	6.11965e-09	1.96985298051988e-07	786.513408741626	1260.67167947903	7.0800527228384	67.1284706451757
Egfr	2.49861	6.28993e-09	2.02128398958784e-07	3632.38289304355	6690.0770731944	738.741237310799	1088.24834596263
2700038G22Rik	3.12475	6.36089e-09	2.03998136884294e-07	217.418864219851	411.879873589202	29.505003825581	42.7087164843144
Isg20	3.41849	6.36976e-09	2.03998136884294e-07	178.616036046829	364.93764906641	19.7188922702814	31.027454723535
Mx2	2.89187	6.37991e-09	2.03998136884294e-07	303.612738638032	596.912280565473	67.0219056198287	54.648157856272
Pmf1	2.74003	6.56556e-09	2.09239167018993e-07	594.648863020728	1114.53668586107	101.835387555333	154.354611028912
Gm8995	2.43884	6.78517e-09	2.15880550157969e-07	995.5938274815	1395.66570159325	162.839059437779	278.421145904359
Gm15128	4.88999	7.09339e-09	2.24943292089442e-07	430.515533863991	476.30292797907	1.4427936131978	28.0561293990424
Adamts7	3.65831	7.12751e-09	2.25653621384673e-07	278.534663315075	476.030062887271	15.0734400400281	45.1992423968256
Cst7	3.56275	7.18534e-09	2.267385798019e-07	797.70038180606	751.154746292854	27.5715850816815	103.71975619973
Cep192	2.19785	7.30043e-09	2.29993425288337e-07	1846.49334147681	3090.97297288347	500.595372603407	575.606751282077
Cnpy1	4.60505	7.42882e-09	2.33655673503006e-07	277.496317845033	606.252095292229	4.97691584712311	31.2183159079031
Gm773	9.02651	7.60233e-09	2.3872320540845e-07	160.875976956448	384.766434014686	0	1.08018390240178
BC030867	3.26434	7.71823e-09	2.41825432591778e-07	302.676082558847	573.151852743003	30.5000167009144	62.2724115950251
Slc5a1	5.31381	7.72625e-09	2.41825432591778e-07	130.265433862651	341.593102387099	1.01236746955718	10.996246588921
Mmp15	2.11777	7.7426e-09	2.41943669953594e-07	2744.36636365067	4119.29290662739	672.933925758297	908.615941818037
Itgb1	2.15057	8.0877e-09	2.51909504844488e-07	10561.5020074936	17710.7062985104	2888.60735982423	3479.01183942178
Smc2	2.15282	8.4469e-09	2.6224898793992e-07	2515.02272463141	4101.42048639194	672.583201400312	815.419003042924
Ddx21	2.13858	8.88429e-09	2.75277000769484e-07	5074.81519962924	8288.68959371495	1352.13707544914	1682.82494188635
Il1rn	4.64546	8.89513e-09	2.75277000769484e-07	130.595495874256	396.628454287732	4.74877391325033	16.4301896271611
Gm15429	9.15898	8.96052e-09	2.76855670414757e-07	135.853116475668	85.8962417992797	0	0
Tcim	3.55904	9.04912e-09	2.79144906574034e-07	209.521966954189	577.60155829498	28.432555510963	38.3898467551943
Rpl10a-ps1	2.00919	9.65041e-09	2.97217341026672e-07	5666.74741146744	8190.59980740996	1476.89245816554	1965.50273500739
Cenpi	3.50561	9.94528e-09	3.05809409363106e-07	598.46978250918	1472.53411519427	53.7035763019694	129.10759372
Lcp2	2.07531	1.00569e-08	3.08748546162134e-07	587.509745673177	826.384545207625	160.344106402533	175.16516923792
Gm10147	9.27948	1.03515e-08	3.17287372502281e-07	75.6261190642175	165.685281396679	0	0
Il2ra	3.31083	1.0507e-08	3.21540785866911e-07	135.719943046693	129.524845374792	15.3414552518122	11.7540405639865
Mcm7	2.68869	1.05474e-08	3.22264101183345e-07	3696.58445901761	6954.58987934926	594.324521493012	1058.03805661913
Rpl7	2.09506	1.10229e-08	3.35196801528828e-07	27178.6916053009	45606.219156931	7949.65053499816	9086.2946802952
Nme4	2.41968	1.10587e-08	3.35756300993829e-07	338.597713183232	513.681426394561	72.7776177516696	86.5328147715118
Cytip	4.14571	1.12732e-08	3.41729688229707e-07	332.782624608925	408.605190725874	7.58617587719848	36.7434841744505
Ly6c2	3.8807	1.16572e-08	3.52753093101476e-07	336.530265598119	698.762421712999	15.9133123837159	55.1538252779584
Pdcd1	3.95216	1.21224e-08	3.6517029145338e-07	117.428912478847	163.01736261171	5.07532509128143	13.1663587341835
Ctsh	2.10157	1.22971e-08	3.69855269603088e-07	1845.90212424277	3001.55295728342	536.442189480175	592.913925902927
Plin2	2.66594	1.23281e-08	3.70208964169098e-07	1287.64852320073	2459.11826773658	224.18920748019	366.241836238701
Dnase1l3	3.92016	1.26831e-08	3.8027623187192e-07	443.07795323354	529.881848953849	11.0432682134198	53.4616222984386
Zfand4	9.02041	1.31901e-08	3.94862368570475e-07	113.060266649009	88.4216029962098	0	0
Foxd2os	3.46426	1.3467e-08	4.02524130284011e-07	128.124433032176	246.323643369141	20.0259145557627	13.8012138307913
Mtfr2	3.48229	1.34974e-08	4.02807246695923e-07	246.623035416721	363.784301470451	14.2085696383954	40.6018235471576
Gm4890	3.1139	1.35638e-08	4.04038731437592e-07	197.187147157176	327.71437781037	22.2762460002114	38.4808852168938
Gm5970	3.9763	1.35806e-08	4.04038731437592e-07	103.682287245731	147.305849546804	5.09290341057801	10.9405601479636
Gm7967	2.80465	1.3738e-08	4.0683622059596e-07	399.972693198845	682.605227432321	56.7019894905889	98.4322063397281
Sp110	2.57737	1.40409e-08	4.15166803313902e-07	864.194199204556	1176.33246563317	115.605513433623	226.30926572797
Apobec1	2.8024	1.40797e-08	4.156757611177e-07	504.020225201965	988.941845400945	83.3118347893771	130.832747951477
Rcn3	2.16458	1.41779e-08	4.17932215776857e-07	529.709561947363	793.76294853659	150.501843902018	144.61261614015
Dll1	2.01696	1.44181e-08	4.23776281953232e-07	1038.79735285146	1257.0357480718	232.850299562561	335.065758270689
Dynlt1-ps1	2.98104	1.44201e-08	4.23776281953232e-07	237.681677871739	305.695886856547	22.8786947796405	45.9960254103508
A530032D15Rik	5.56949	1.53431e-08	4.50212087374101e-07	63.3725009608626	114.573653725644	0.714988263266565	3.08202005472206
Hlx	2.97088	1.53709e-08	4.50342676592544e-07	220.502839055995	354.7522015173	27.3846351770982	46.1131566512186
Cdk4	2.36183	1.54241e-08	4.51213007317471e-07	7711.04678446488	12420.5192532759	1477.10569284257	2440.10488432329
Ciita	3.58308	1.59688e-08	4.66437844803228e-07	676.910521751188	822.985435685708	25.2919094911801	100.122686953643
Tlr12	2.62619	1.65357e-08	4.82266340252233e-07	287.424233688829	321.233832915313	36.1860654260831	62.6006078142541
Clec4n	3.50138	1.68138e-08	4.88287569504147e-07	107.606227679733	167.438982478858	11.3295105175267	12.9588516624827
Tgtp2	4.65287	1.68183e-08	4.88287569504147e-07	14059.739377582	19863.6427846934	128.371214084256	1220.20764266332
Serping1	2.0808	1.68581e-08	4.88706224552445e-07	1219.31884678138	1862.88933039747	400.971317867072	327.442437371377
Hmx2	5.47574	1.6987e-08	4.91704737223859e-07	107.823001128154	133.616193486548	0	5.60051216641714
Ybx3	2.25095	1.70346e-08	4.92340532547822e-07	3733.90057068593	6814.76558545941	1020.85056133027	1195.27940459888
Ncapd2	2.074	1.77324e-08	5.11498606162517e-07	3515.7954272708	5882.68887620938	1146.1476482161	1085.97524694335
Gm13544	4.24263	1.77506e-08	5.11498606162517e-07	113.926400707008	149.001067523466	3.03981269528174	10.9880968242379
Draxin	3.47453	1.88246e-08	5.41635070076837e-07	1254.11988787991	1012.68679439266	42.4999953017607	161.706301228447
Gm13230	4.35887	1.89097e-08	5.43271495737151e-07	122.763887804161	206.852276329095	3.04902561458029	13.1526339396015
Bak1	2.05408	1.92551e-08	5.52372188464973e-07	1336.24929413863	2119.40811949511	402.585234060487	429.438689767596
AW112010	3.19735	1.95706e-08	5.60588331504415e-07	509.282053214217	998.832334166421	49.2297218046701	115.315023639562
Pimreg	4.27096	2.06494e-08	5.89733809720063e-07	584.453734404455	1282.91176289058	14.6743184130676	82.1200692612252
Slamf8	3.33701	2.09455e-08	5.97303824783932e-07	304.651589540325	325.540272372775	15.6107601413229	46.8850521763888
Eldr	3.76418	2.1768e-08	6.18926163094244e-07	183.60802562675	327.479914855118	9.29707413721182	28.4359429874311
Dera	2.41614	2.23499e-08	6.34531896238599e-07	329.588663916034	530.928924774882	83.2884696749546	77.859711118296
C4b	2.35047	2.24528e-08	6.36516780063377e-07	25710.7229029516	16798.3787553046	3020.70325789143	5314.82815288291
Phgdh	2.31417	2.28429e-08	6.46622218148028e-07	9454.11641263166	17381.0894557149	2282.00648338007	3114.09801769179
Card11	3.24218	2.33135e-08	6.58124791364997e-07	142.025633039014	277.047724665051	22.2720485760255	21.9925225318949
Map7d3	4.24708	2.33701e-08	6.58640249136638e-07	84.9901559375029	196.685503663172	6.07995810494171	8.79007774428073
Capn9	5.99805	2.35159e-08	6.61780885254689e-07	59.2693113634897	37.0584456989622	0.580004665590162	0.941960469408864
Dctpp1	2.46418	2.37101e-08	6.66168413382039e-07	1089.44699579535	2207.79168660348	285.014622128801	312.470820575128
Tmem140	2.29811	2.37411e-08	6.66168413382039e-07	467.561048051859	571.285144999308	81.9946343802302	129.491764011096
Cdca5	4.69081	2.38754e-08	6.68961772253547e-07	270.48495696866	608.049277576638	3.90784424813819	30.6298563021495
Gm9864	2.01264	2.42716e-08	6.77794310408212e-07	5768.27940152441	9188.8175069889	1678.42214933576	2028.27348328052
Cmtm3	2.10604	2.42962e-08	6.77794310408212e-07	891.028140992659	1407.09714104676	250.991687396385	282.823447872712
Odc1	2.2008	2.43735e-08	6.78966269739391e-07	8153.46163644122	15008.7013298699	2385.83876059315	2652.29721822969
Rad54b	2.52779	2.44744e-08	6.80792617755382e-07	375.901154118184	580.631432785598	65.5329954718845	99.9721296862998
Nmi	2.4009	2.56592e-08	7.12718778826745e-07	625.898233508519	1146.75020926255	157.259771852768	178.382335101993
Sult6b1	4.73653	2.59327e-08	7.19278408890604e-07	65.9839937231723	118.11946893025	4.01782037551363	3.07377941514633
Ulbp1	3.89937	2.69052e-08	7.44107528631821e-07	158.941343366446	208.093195381496	4.5563431773133	18.604448193765
Uck2	2.06378	2.83751e-08	7.82510504643654e-07	4015.47176921713	5743.36618216567	1394.17098899176	940.616353593963
P2rx7	2.11167	2.86334e-08	7.88504746827087e-07	1853.49400584209	2994.33312501392	494.151304603685	627.723984155566
Xaf1	2.98803	2.86756e-08	7.88536886400521e-07	2704.234953498	3373.31661483194	195.308295191998	571.057642468109
Ada	3.44809	2.97698e-08	8.17459917969616e-07	267.08194725543	478.056188954468	18.2118661032597	50.2345444415495
Sostdc1	3.37334	2.98307e-08	8.1796581548685e-07	181.517567311094	138.191114052067	10.1552915411175	20.8388276284718
C430049B03Rik	4.06585	3.01724e-08	8.2615736070947e-07	86.2563675414491	190.104543460265	9.37433948960114	7.12755809171696
BC055324	3.18362	3.07826e-08	8.41669316585547e-07	591.782464461435	923.132660859182	43.6425456523874	123.654637893483
Lpar2	2.70963	3.28802e-08	8.96475786760783e-07	210.060064183569	354.825404420617	45.552761299202	40.7298059616033
Cd8a	2.49783	3.36877e-08	9.15896454238751e-07	207.738971093029	187.598203461837	36.4021754442402	33.5717446590032
G0s2	2.1881	3.40632e-08	9.24798673291834e-07	456.886879537162	592.185913791887	95.1543780488672	135.16344636125
N4bp2	3.2843	3.51003e-08	9.51614274923465e-07	177.353635487954	122.116514089005	12.1424386182556	18.7012630785654
Mxd3	2.95333	3.51684e-08	9.52118667541116e-07	212.462238601429	408.290505922447	33.410367684912	46.7499619112338
Mir17hg	4.16162	3.52849e-08	9.53930015805011e-07	416.04416293277	784.579069064681	10.1272852820251	57.1635341594221
Mest	2.44672	3.55101e-08	9.58674094448955e-07	4938.11594868152	10753.8317365308	1438.75215285756	1439.56823701781
Elf4	2.06817	3.67939e-08	9.89170916727082e-07	376.546898620871	419.380698431976	83.082074651466	106.789361074466
Halr1	6.15383	3.72041e-08	9.98804282497235e-07	74.6763458752053	142.709031725031	0	3.06172450785091
Gm8203	2.26091	3.74156e-08	1.00308234659045e-06	1677.03196760264	2877.01787001002	396.920786339534	553.21643392117
Tspan12	2.09285	3.76211e-08	1.00718778962859e-06	2633.38901280157	4446.85526041723	760.095122998134	899.692271103013
Vcam1	2.2699	3.77388e-08	1.00893756722885e-06	4153.9956356579	7910.49624301622	1137.3513798561	1364.17265546184
Naip2	2.23366	3.7997e-08	1.01442932097076e-06	434.366774050957	572.216463375205	87.4084415544968	126.785257217201
Gm12250	4.48225	3.82228e-08	1.01904643106626e-06	1726.97078028933	2880.92262377716	21.3803809091727	184.965752574565
Zc3h12d	4.25029	3.85638e-08	1.02671557138136e-06	85.0340792227563	157.887897245053	4.04949598264446	8.79695012208893
Zkscan17	2.08873	4.45627e-08	1.17990004899244e-06	1680.55280122169	2821.06208386645	492.651656916592	565.75371955752
Lgals3	3.6357	4.50385e-08	1.19086127515077e-06	761.846950488335	1887.47938170938	50.3091008712473	162.972994249018
Cd300lf	3.95403	4.64684e-08	1.22530173544224e-06	406.894341239194	523.64480761176	9.48096921986729	51.0228269983624
Hmga2	3.00867	4.8217e-08	1.26793605314737e-06	229.793977022412	462.06256785654	33.3664777192366	52.6935043665098
Mfng	2.22787	4.85456e-08	1.27309822709004e-06	567.716437193935	878.905071220295	132.615232303227	175.980054421915
Mms22l	2.7374	4.90291e-08	1.28403001516178e-06	435.416779541143	818.241749852236	70.500403290972	118.017815414021
4930558J18Rik	4.85878	5.00877e-08	1.30997120027449e-06	69.5662154165867	113.303257057713	4.05896767910476	2.19497308226355
Rsad2	3.28309	5.06612e-08	1.32317207832018e-06	1089.53944957288	2380.091860236	95.2556865618326	261.379631493275
Insrr	2.89617	5.19022e-08	1.35374733369145e-06	181.762503277934	216.830479475047	19.0982940699441	34.7505294039031
Topbp1	2.35746	5.26024e-08	1.36951008350668e-06	3744.19084476895	7752.82724544321	1056.67020956736	1186.78385948732
Itgb7	2.44729	5.26488e-08	1.36951008350668e-06	189.844842370865	201.671999566071	34.4619421556346	37.3498627615306
Arhgap19	2.16291	5.32848e-08	1.38418242508936e-06	968.431210688725	1668.13321957565	280.289320533606	308.44294772352
Snrpg	2.33089	5.3372e-08	1.38457906594941e-06	1342.17003340673	2548.54969387914	341.77629086672	431.574603601191
Gm13443	6.75991	5.37452e-08	1.39238354191767e-06	77.4974957471374	151.441707138201	0	2.17594174206151
P4hb	2.03493	5.40449e-08	1.39826555337855e-06	13762.7642554486	23571.8614761183	4235.88486652136	4874.45744340218
Nme2	2.13068	5.42687e-08	1.40029175319308e-06	6828.22172686717	12481.1133629815	2115.27705574337	2293.96131661526
Diaph3	2.68324	5.57573e-08	1.43677676813513e-06	388.131022252428	724.829425533758	67.8131702860892	105.58396519045
AB124611	3.28958	5.65393e-08	1.45481734717046e-06	152.605178555372	270.29481471748	14.9103869527772	28.3616410201956
Usp51	2.58436	5.66086e-08	1.45481734717046e-06	253.015503002354	414.397676901576	47.6765940388619	63.6722608473806
Itga2	3.36895	5.72399e-08	1.46908012360291e-06	149.336739399846	279.930298073401	14.160321064875	27.5113197856311
Palb2	2.55499	5.89842e-08	1.51183399377407e-06	288.345040691588	504.427021743516	59.2584702601586	75.7257930095745
1500015O10Rik	2.25278	6.00132e-08	1.53616113601697e-06	264.504225593932	247.188171431246	59.3085097666576	47.9846542858509
Hoxa1	5.70317	6.20436e-08	1.58393218123808e-06	81.3067715333165	149.661514023422	0	4.6297574868694
Dbx1	8.87225	6.2044e-08	1.58393218123808e-06	121.11356402074	60.6471251323983	0	0
Prim1	2.43673	6.41962e-08	1.63670653807659e-06	1025.15080136014	1707.16508646142	186.554489826308	318.398216079575
Bcl2a1d	3.55351	6.45498e-08	1.6435435070279e-06	95.3262179103295	165.503086219923	10.2333045579537	11.9887051579208
Trim34a	2.37708	6.53572e-08	1.65971033510489e-06	456.667345822305	794.256114525542	106.319612971485	134.52696863655
Trib2	2.12476	6.60013e-08	1.67311924547266e-06	5192.66636823496	9495.37641527026	1610.40096434515	1757.3583617753
Phf19	3.02175	6.6059e-08	1.67311924547266e-06	376.518279202112	838.167223440361	52.9949617436621	96.5440892191518
Socs3	2.60046	6.75891e-08	1.70962127298714e-06	639.268096792177	1410.17273349211	179.609592690773	158.291600762128
Skp2	2.4584	6.77242e-08	1.71079033193717e-06	1427.72780791019	2599.08043396808	277.604699473287	455.452004609198
Spsb4	2.48664	6.80225e-08	1.71607388162395e-06	537.974329169392	1082.97068212915	137.148614526249	152.166217163523
Mapk12	2.88441	7.0115e-08	1.76193580907476e-06	311.575286799325	741.633677146227	68.0343789881581	74.5865925215311
Rpl27	2.05962	7.1673e-08	1.79874092355988e-06	9354.04955205594	16527.2225814272	2930.15960931242	3278.16764716499
Sdf2l1	2.20209	7.32754e-08	1.83656077171272e-06	1116.43960441163	2042.16414181704	350.74853567388	335.592338820624
Apol9b	8.96073	7.3379e-08	1.83676564529589e-06	54.1877356842135	139.298568052225	0	0
AA465934	2.93523	7.44011e-08	1.85751868231575e-06	234.852721192811	518.328251228512	42.7020144659975	55.8005324980363
Gm37758	2.07034	7.46038e-08	1.86016538465347e-06	815.934435567723	1325.69966183482	263.972745630036	245.84887539961
Gimap4	2.94709	7.50642e-08	1.86922466641939e-06	257.330128882996	392.696730863679	26.863899951747	57.4334158881176
Tspo	2.3755	7.57754e-08	1.8844960561534e-06	713.83060236882	1368.17694514383	182.254003444119	218.96573845681
Sall3	2.0582	7.82583e-08	1.93873210703803e-06	1214.60218475436	2028.00948977336	407.616969065336	370.85106732291
Sh2d2a	3.6284	7.94389e-08	1.96544987323221e-06	92.8796284569711	118.257141231582	6.43203368191522	10.2292518391164
Gins2	2.49482	8.18598e-08	2.01498544811653e-06	1377.67526499361	2779.87850987752	295.05696906106	442.39308856076
Nfkb2	2.66835	8.45831e-08	2.07936243390516e-06	436.149088311529	632.439033222113	55.2067459716545	113.073517267923
Tmem173	3.17319	8.49761e-08	2.08370007398322e-06	457.282330343716	1019.52444925677	49.6960539027814	114.188751998256
Gm37614	3.12673	8.51156e-08	2.08446476257434e-06	238.702107163523	490.54427747586	28.3513603364773	55.2063507066601
Rbm38	2.86406	8.66078e-08	2.11831543497557e-06	500.554741964142	923.556580090514	63.4575110733631	132.781218471639
Wdr46	2.03307	8.68499e-08	2.11980534136436e-06	1237.03829955097	2053.14075853111	389.616871136908	414.262933971802
Hoxd4	4.75991	8.70023e-08	2.11988382766389e-06	91.2840162313056	98.0261303279193	1.1825084587565	5.769588161533
Icam1	2.30582	8.9164e-08	2.16980814743395e-06	624.607514762503	952.802772469992	123.68365119969	195.503246218056
Rps5	2.05761	9.00925e-08	2.18687348972672e-06	14152.6725916113	25244.9186665246	4441.03901372033	5022.79094071405
Plbd1	3.85672	9.49447e-08	2.29021335903858e-06	289.068974599248	662.636370386102	13.5072170693067	52.760955005959
Mef2b	3.95186	9.85343e-08	2.3678977235504e-06	79.3083600927723	150.29001668653	6.10862663736575	8.76008202547072
Cbx2	2.75295	9.8889e-08	2.37345980792259e-06	726.73390193654	1138.67140360858	84.4578825358874	192.965329900694
Erap1	2.0293	1.01295e-07	2.42817344441827e-06	2198.94167854892	3201.71567654162	532.191345018891	791.017963864712
Chst7	2.67173	1.02565e-07	2.45251709245481e-06	329.824530881483	700.59928752567	76.0793564041307	85.6285071897581
Gpc2	2.1457	1.03508e-07	2.46892582147114e-06	593.625769958617	941.819562108942	153.254194623753	193.467207690831
Selenoh	2.21558	1.03684e-07	2.47007647874806e-06	1598.33321429657	3068.06173069655	507.795147793957	496.769075954924
Rps4x	2.0641	1.06115e-07	2.52174694093361e-06	26603.3695021981	48399.7452976729	8549.5329339895	9386.36444270147
Gm10439	8.61677	1.06451e-07	2.5266150495147e-06	66.8748077549665	85.513758334878	0	0
Slfn1	4.58731	1.08666e-07	2.57283453384851e-06	144.512634693821	296.236069567694	2.03052016311762	16.4553240505476
Mdfic	2.42143	1.10496e-07	2.60973615997293e-06	905.507005339475	1653.57069412843	186.637183874019	291.469355758549
Glipr2	2.23251	1.12183e-07	2.64634341940676e-06	493.441756316829	842.63534207449	133.869837603245	150.426616948603
Rps18	2.10431	1.17816e-07	2.77242660907566e-06	16934.2887808999	31910.7910206493	5616.78499175071	5742.67568196281
Antxr2	2.39226	1.20908e-07	2.83824006128601e-06	387.304005802483	612.544528047586	114.329704965801	75.9115276112756
Rfc3	2.42534	1.22495e-07	2.86848855239727e-06	808.289743716148	1638.50718165516	199.830066734061	255.843504410507
Spin4	2.7499	1.25616e-07	2.9344527741405e-06	237.920087179156	335.630441524891	29.3575908185939	56.0825503788769
Rfc4	2.46556	1.26595e-07	2.95371947238307e-06	555.939576667168	1116.59282932637	134.709573773153	168.17880235058
Gm10705	8.60373	1.27668e-07	2.97516998428684e-06	62.5491376846846	88.4968383027157	0	0
Mlkl	4.17968	1.279e-07	2.97696992854665e-06	448.941819549225	866.996736299274	9.77205726177615	63.7573698029597
Trim14	2.46189	1.28285e-07	2.98231762544033e-06	198.680534013815	253.279395896183	34.7608054035138	47.4332227330791
Gdf15	4.96355	1.30056e-07	3.01984439448206e-06	61.1959863169474	145.128697208679	4.26684658387856	2.29644356967272
Emp3	2.46854	1.3183e-07	3.05734567673725e-06	298.920231049537	544.676573275595	79.2220205628623	73.1210105999125
Akr1c13	3.78073	1.33879e-07	3.0974094217046e-06	134.08050562845	439.278127359374	15.4896629842739	26.3802179871126
Pax9	4.47578	1.35553e-07	3.1323590190586e-06	104.89598211909	203.527886778337	2.53205771846649	12.5182138242401
Renbp	2.54322	1.40148e-07	3.23465764948834e-06	515.902839527927	1119.28689124571	132.161708467654	148.344967605808
Clec7a	3.71099	1.40924e-07	3.24868375537918e-06	1586.70303387968	2171.45844623892	45.1358450354799	243.103779807511
Tgm2	2.26582	1.47009e-07	3.3808591657302e-06	2261.70344029322	3705.07508629638	464.037145421575	776.969999338441
Esco2	4.31944	1.49815e-07	3.44128130533985e-06	467.49229448609	886.905002265494	7.19386615702103	60.3166989355619
Sh3bp2	2.31017	1.52828e-07	3.49381570488272e-06	667.120532911754	949.448542884825	118.364533241763	207.848062562271
Col9a3	2.28701	1.5441e-07	3.52160745743751e-06	2964.38247328454	3516.01965609659	435.114872450509	893.615365596766
Aunip	3.98957	1.56435e-07	3.55973489388085e-06	110.923382067847	228.880945085932	5.09052890140218	16.4171800988484
Dnph1	2.23949	1.57227e-07	3.57315200414704e-06	421.889939524088	723.651360785442	123.27585828275	119.230000273858
Kifc5b	2.53384	1.57764e-07	3.58112328797612e-06	255.82852266307	462.964012768849	66.9014716858699	57.1199427430186
Shq1	2.14834	1.58486e-07	3.59327855488362e-06	640.562440894612	1102.95055088752	208.707658157616	184.26763611551
Psmb8	3.9716	1.58847e-07	3.59723598954411e-06	4369.50494349826	6513.71037444747	88.7525094927659	605.608334400529
Cd72	2.81389	1.60296e-07	3.62151346134192e-06	514.912317187106	1040.06191774554	74.8557224764627	146.468267955591
Raet1e	5.67226	1.63455e-07	3.67994721502808e-06	68.2796729630014	136.134487486684	0	3.99202636942973
Kdelc1	2.0883	1.65022e-07	3.71088551220584e-06	1332.39112594328	2259.45780862249	370.574461157944	474.10847964792
Tubb6	2.498	1.67153e-07	3.75440340150542e-06	660.117486771354	1415.75544985484	163.513038279602	203.987858427414
Psme2	2.30419	1.72851e-07	3.87334941368074e-06	2737.95057946223	5227.02332686233	652.839036255478	960.188687975587
Hells	2.90659	1.85105e-07	4.11917807813787e-06	990.888958015954	2397.68288357	153.257966140456	299.479564472083
Ifi203	2.57806	1.87318e-07	4.16360771270561e-06	636.042968800688	1162.87825264572	107.075671829183	194.247293584976
Samhd1	2.07172	1.8824e-07	4.17928478389085e-06	3490.55957593302	4941.54544107979	754.060400859157	1252.53610689763
Tirap	2.24384	1.88659e-07	4.18374879102721e-06	538.784644851465	883.848875751802	124.657412034299	175.63510779811
Creld2	2.24686	1.93232e-07	4.27531728587472e-06	1644.57403907774	3289.13965578239	485.333736693749	554.092393675597
Gen1	2.72043	1.98087e-07	4.36819870209006e-06	372.802009176579	881.625881414915	88.0337850347905	102.305841704862
Ddx39	2.06138	1.98111e-07	4.36819870209006e-06	1554.89572128283	2754.20003637616	485.157576478505	547.225149881168
Cenpq	2.23937	2.00521e-07	4.4112257011285e-06	632.925467058581	1177.48629809167	184.890600536502	198.478911581091
Cenpl	2.57208	2.02654e-07	4.4530681961276e-06	304.007318701548	604.372222709713	84.2195385816895	68.3712358555174
Aprt	2.06509	2.2177e-07	4.85097227679577e-06	1729.98587359015	3088.06953000981	616.224976204267	535.001910193686
Tex30	2.2716	2.25748e-07	4.93237946963376e-06	546.27309752265	1026.32515942258	157.703601590743	167.947603226104
Trbc1	4.07789	2.26713e-07	4.94784817709665e-06	91.347531537828	130.804794265481	2.92180456615454	10.3117140017093
Abcb1b	2.12084	2.3023e-07	5.01323397659798e-06	540.993959373854	885.724169063747	148.802719752723	179.254140874082
Lgals1	2.27644	2.30881e-07	5.01605902024017e-06	1399.11753489838	2877.88941059421	421.193830611028	461.563870486417
Prdm5	2.26478	2.40224e-07	5.2072932587255e-06	433.455615466324	717.047158045371	101.223754148497	138.123430230129
Pirb	2.74128	2.42343e-07	5.24591477954809e-06	233.668887877848	508.286452791586	51.9859180075262	58.9479656929595
Gm43302	4.33141	2.42551e-07	5.24591477954809e-06	2836.43717217601	3994.5827652968	30.4361243502997	308.929689992218
Ppp1r3b	8.57058	2.48332e-07	5.36492830653245e-06	96.8140245653049	50.6505364414052	0	0
5730596B20Rik	5.66752	2.60436e-07	5.61380114884622e-06	66.9809446786601	151.094422102434	0	4.40044220891557
Gm10182	2.40902	2.62829e-07	5.65905438763997e-06	271.912640137748	429.662261814545	54.421128695893	77.6915241049983
Calhm6	2.82899	2.6682e-07	5.73857155482661e-06	128.843941106602	187.200716892884	19.37565959507	25.1389607340217
Cd93	2.61142	2.74422e-07	5.89547610952664e-06	1235.36918676278	2983.0339072382	283.228502968097	407.141124364986
Gm4294	8.50615	2.78138e-07	5.96200531356626e-06	52.0219526816071	89.1660894409281	0	0
Themis2	2.38404	2.79391e-07	5.982192637569e-06	435.848407494665	697.286537023601	82.063045826375	135.169872782138
Tedc1	2.34791	2.79943e-07	5.98735015961768e-06	281.095603430386	373.591341601811	49.6836099212216	79.0701953390271
Aaas	2.28672	2.87161e-07	6.1213300930399e-06	1318.55753842977	2718.98206738345	447.804017702639	379.517196881174
Dcps	2.18617	2.93239e-07	6.23708455375201e-06	1417.62977222134	2607.28160373542	376.229402021863	508.216108066129
Gm27913	4.64273	2.95745e-07	6.27792238417795e-06	107.227393560157	184.878800288648	1.01100944452277	10.7996458439745
Rps15a	2.09299	2.9999e-07	6.35260016361528e-06	14793.6296749506	28087.2339481335	4540.38170516506	5510.75164802826
Tipin	2.11154	3.02961e-07	6.40845782209466e-06	1165.72256698312	2136.96410485518	407.449435622801	356.649819775775
C130026I21Rik	2.93127	3.24446e-07	6.83288725341293e-06	158.953801834167	171.736146989528	14.1478322887716	29.0566356194102
Nradd	2.8374	3.35218e-07	7.0440846204699e-06	177.617949954267	381.195268753435	37.6852898753619	40.4820254123533
Trim30a	2.76678	3.37261e-07	7.07181994076358e-06	1165.88644301002	2895.42529982181	217.492391975857	379.146766569812
Gm11734	3.87816	3.39971e-07	7.12088958366224e-06	70.9091248040991	99.8307068202145	6.16166709684752	5.43355220861616
Csf2rb2	2.39449	3.53471e-07	7.37157605474286e-06	275.049005265605	460.702145654416	59.71221417985	80.2921240457705
Hk3	2.1213	3.54286e-07	7.38057075235621e-06	526.687510498347	773.71895010292	120.830510970919	178.555381797905
Tnfsf8	3.44652	3.59302e-07	7.46889995258848e-06	106.735180540081	148.96025559748	7.08779334878807	16.4920073913727
Acot1	2.07791	3.65423e-07	7.5797634505085e-06	1416.0891410934	2619.41433223598	458.444386251956	497.358549948063
Ripk1	2.11247	3.69219e-07	7.65026638182248e-06	995.302560986011	1743.68653958022	275.117651493594	358.247088145196
Batf	4.43728	3.88917e-07	8.02385707544151e-06	57.6072095423583	125.54629862717	4.08656669742894	4.36547150907362
Pgls	2.01415	3.92617e-07	8.08286665191766e-06	2138.06324155605	3897.02972474846	734.138158800595	759.810211546579
Apoc2	5.55573	3.96724e-07	8.15869940349245e-06	42.8731445492712	215.340044884932	2.35037867379446	3.11068329899138
Maff	2.74293	3.97314e-07	8.16212027325029e-06	213.339992467591	434.741362849139	40.4970662377134	56.3800976367044
Hcar2	2.98641	4.01612e-07	8.23283385490251e-06	188.789559292916	122.263021958782	15.2259752738443	24.1383243460031
C3	3.81959	4.08428e-07	8.3582090674027e-06	4345.60016480086	3394.80120625552	69.2925366001927	479.151325515154
Ccr1	3.55375	4.11209e-07	8.40272170917812e-06	107.589933319003	173.84265767817	17.2277099008652	6.59218885520488
Ly9	2.59225	4.17806e-07	8.51943107996633e-06	470.87674610893	506.356499928887	48.1681843848066	114.138444951098
Apol6	3.88343	4.26558e-07	8.68358431079474e-06	446.148926737032	419.507916286063	7.13531229995673	50.7428257017723
Lif	2.86808	4.30445e-07	8.74011652029327e-06	105.577412617246	149.103961651364	17.5799285578222	17.2709472418506
Rpl29-ps5	5.84041	4.52656e-07	9.1717688049997e-06	60.3515655691923	121.639460466664	0	3.25218319149454
Timeless	2.29234	4.66646e-07	9.41559218246075e-06	1144.91589434944	1528.35571813889	180.770565870327	366.628451130053
Oas3	4.3051	4.6911e-07	9.455392533422e-06	305.433431020309	628.972337168962	4.89390455264823	42.5478965547737
Hmgn5	2.11226	4.77465e-07	9.60368744741208e-06	1857.19480819864	3516.7864982977	558.279527095564	684.656998461618
Pold2	2.02761	4.85266e-07	9.72910421154798e-06	1324.11480365911	2076.5984734038	336.722511361073	497.792958286489
Gjc1	2.1473	5.13722e-07	1.02485470744564e-05	334.536900910455	544.288754695084	95.48974779397	102.915778907344
Stx11	3.56463	5.13785e-07	1.02485470744564e-05	93.2265247271493	210.566467412438	9.36424015197761	16.3448007979296
Tafa4	3.69906	5.34957e-07	1.06598141608272e-05	171.686335392426	496.885221602602	13.1875282927592	38.4219839842215
Gpr17	2.1711	5.42622e-07	1.08013763969409e-05	14208.8217849004	8586.00081270097	1851.78852217186	3209.92073842508
Itsn2	23.9407	5.63474e-07	1.1193308750551e-05	0	955.507252761462	0	0
Gm28901	2.66676	5.65718e-07	1.1219336160537e-05	296.85116538025	472.332237092555	39.6048543532399	81.5694554915529
Gm15109	8.34722	5.6595e-07	1.1219336160537e-05	47.8996298355917	78.5487310385727	0	0
Gm10175	2.02715	5.66772e-07	1.12240726973282e-05	8526.50457293918	16426.7057231329	3034.33064101421	3087.57475354411
Cyba	2.0555	5.70752e-07	1.12912616507024e-05	729.93850288783	1242.65744554595	211.441449319553	263.096249773107
Il1a	2.32112	5.82133e-07	1.1492799771106e-05	221.322924343795	229.605465873789	35.5230134010507	54.865291493399
Ccdc102a	2.35675	5.93621e-07	1.16956144997254e-05	232.933989196028	346.454163438901	66.8488767179577	46.149748321321
Cd244a	4.57392	6.05483e-07	1.19171155193238e-05	57.8015643103437	159.669802431107	2.31746555157762	7.06045868863345
Sept10	2.11969	6.15765e-07	1.20947647371105e-05	611.951126357567	1055.1389966701	167.277831797699	216.370750928928
P2ry10	3.41926	6.28165e-07	1.23257330492873e-05	79.7433201080599	103.403387440746	8.51958290474997	8.5946546918518
H2-Q10	3.05263	6.3299e-07	1.23825380588674e-05	318.699409278745	383.829627021881	20.0054584815689	64.5108193646348
Gm11868	5.67926	6.37341e-07	1.24423727528243e-05	63.307129321276	100.676969950375	0	3.29396237855481
Rcn1	2.00473	6.38015e-07	1.24428993372734e-05	4718.89013360436	7007.3916164458	1103.11932652237	1819.08360586567
Rpa3	2.18992	6.64213e-07	1.28885491531519e-05	794.192571665326	1513.83083212075	223.141434232422	282.682584196865
Nkx2-2	2.24462	6.8379e-07	1.3228413860192e-05	825.535611396621	1226.57581602824	152.131975511789	280.590064067294
Rhoj	2.56579	6.99265e-07	1.34871204792242e-05	581.46851575183	1270.56541749588	119.049543176454	193.825862087837
Ankle1	4.16205	7.3671e-07	1.41667661215081e-05	301.964120133195	661.235596170893	6.38359919218608	47.8940068801544
Rpl12	2.12347	7.43039e-07	1.42457782265598e-05	1533.87609020158	2796.72016001211	411.781675961391	582.184236220972
Socs1	2.4798	8.08002e-07	1.54297853822472e-05	189.858522453264	306.963252307387	37.4977840761676	51.6363181392242
Atf5	2.21303	8.27969e-07	1.57330477510433e-05	1846.02804932639	3975.6634700066	600.550858207476	655.038123841171
Pus7l	2.24204	8.491e-07	1.60869406142165e-05	466.677580887757	869.611961638852	123.591147557786	158.956173633754
9930111J21Rik2	2.14233	8.58245e-07	1.62442154514737e-05	2844.47325821322	4033.95389659699	535.254871678978	1023.23812994469
Gng5	2.04631	8.83077e-07	1.66650491546327e-05	1939.54411070099	3367.09348198613	527.04843744682	757.716949532713
Ms4a14	3.86542	9.29061e-07	1.74303032354804e-05	69.6550147124087	206.546326562278	10.1238882922999	8.79684295703007
Ccl8	3.53864	9.39459e-07	1.76082240815073e-05	110.653773984581	235.528218746682	8.31393603825705	21.5175922128215
2810408A11Rik	2.67223	9.56259e-07	1.78709054007047e-05	116.903042546599	150.792725863486	19.7946895842483	22.1512300792682
Cenpj	2.07021	9.66685e-07	1.80482187577163e-05	574.475412048878	797.342085905896	124.505013180846	202.352806966221
Atad5	2.40439	9.72423e-07	1.81377682857591e-05	1407.90933284608	2755.12657242542	279.630654892953	507.279163521082
Casp7	2.15473	9.99931e-07	1.85788304243495e-05	560.335297914319	865.471873497204	122.707313841169	197.649777975064
Ccl7	4.00538	1.07154e-06	1.97946931075099e-05	62.9027273350532	124.690688090659	4.09910408589032	7.62032757258498
Cxcl11	3.92567	1.08925e-06	2.0102615269254e-05	64.8851883613331	201.752110846593	6.89319082518856	10.3663185443267
Kif24	2.01348	1.09521e-06	2.01932172013369e-05	736.861491308232	976.24585786309	159.158846490453	265.464624984457
Cenpk	3.73313	1.14905e-06	2.11250993655866e-05	100.216465037333	230.330029551808	18.5525155918861	6.26949314029835
Gm20667	4.25049	1.18044e-06	2.16402703622285e-05	105.686021230963	201.783686647421	2.03013003651257	14.2635552953655
Fcgr4	3.43182	1.19829e-06	2.19258343684048e-05	473.415936670099	690.661006621781	18.3285481608623	89.7365266085399
Cd1d1	2.35192	1.25197e-06	2.28428879225457e-05	252.838711955826	407.87715926248	51.8392391433312	78.1140339157436
Tagln2	2.1067	1.26117e-06	2.29671738408267e-05	975.934539713255	1825.91196280535	280.08761651961	370.3731890103
Scimp	5.40554	1.30297e-06	2.36389007396674e-05	59.6501893360168	121.874281036696	0	4.38531290941621
Hoxa6	5.86659	1.31384e-06	2.37913302756519e-05	49.6762440279282	137.154285131665	0	3.28402989395423
2310039H08Rik	2.21221	1.32353e-06	2.39216676905842e-05	274.817111404501	447.067340666476	67.706637066539	88.1009185411421
Gm10230	5.69936	1.34259e-06	2.42206907589582e-05	54.1113641008797	111.69570338994	0	3.27213533223537
Gm20554	6.11023	1.37815e-06	2.47693611580723e-05	52.4185666656064	93.4032666247926	1.01410639414708	1.09805759317977
Uba1y	4.30436	1.38596e-06	2.48781130019575e-05	1281.2377254902	1088.56458095419	8.32348302725457	111.955688901717
Actc1	3.65523	1.4303e-06	2.56110968076602e-05	108.027866368022	219.928366896367	7.74076840486265	17.6328994019398
Dok1	2.27313	1.49836e-06	2.67055218342992e-05	274.047433526419	469.0082575318	65.6147139308754	88.1821133273294
C3ar1	2.1305	1.53771e-06	2.73560856006803e-05	635.984368458444	1031.6901135356	146.778263960408	234.239979434709
Raet1d	3.65748	1.55979e-06	2.76977123531592e-05	67.6350964214203	146.28643182621	7.12695378041673	9.85006383228525
Hoxaas2	5.36668	1.57162e-06	2.78821791175886e-05	63.9604081942533	209.126502339976	0	6.50517435452007
Uty	2.51906	1.59184e-06	2.81630645265093e-05	422.914507333478	532.539811431622	49.0815463822021	117.793222836768
Rad51b	3.32265	1.60364e-06	2.83456270034789e-05	80.0782540332369	120.123144331651	12.2931625774453	7.64979418092455
Xkr5	2.86575	1.62386e-06	2.86768196806274e-05	126.710443348324	206.64249612674	16.6609777661246	29.1569079532498
Smco4	3.11374	1.67514e-06	2.9474223693918e-05	97.5714161804043	215.102532121316	17.5021475130518	18.608280411388
Slamf9	2.21183	1.74422e-06	3.05222437270827e-05	178.586395107126	235.822542057988	48.8557267615782	40.5048783576333
Ikbke	2.09224	1.75472e-06	3.06613106732573e-05	293.865945433653	458.545685319406	77.8953421403872	98.6022001099233
Haus4	2.42834	1.77387e-06	3.0928628101792e-05	289.76736861694	625.516610915741	82.3193032835671	87.6881027380447
Wdr62	2.22165	1.80218e-06	3.12806173540476e-05	417.123722215444	648.772410919525	85.5514373506948	143.997559213077
Neurl3	2.3568	1.8308e-06	3.17235894917812e-05	297.218193021825	587.15277608	76.1210062943948	96.4114802886853
Clspn	3.37535	1.831e-06	3.17235894917812e-05	923.015011616811	1739.76081610152	44.2059001808964	211.506471344962
Cmtm7	2.04498	1.83589e-06	3.17797309777685e-05	246.169781763477	352.533906395791	67.5790881889368	77.5011500874513
Haus5	2.02551	1.86613e-06	3.22451427243754e-05	664.408125904	1199.4252623475	209.271619141879	248.595788324718
2410006H16Rik	2.02486	1.90412e-06	3.28427070573725e-05	1576.57350699377	3060.0679514987	522.578755511711	616.706557009823
Hpse	2.118	1.9873e-06	3.41550208630508e-05	357.608338476572	405.90568980571	63.9895703584614	111.829067857251
E2f2	2.45773	2.02032e-06	3.46913868806689e-05	380.097947302619	737.497144988462	129.139244684141	75.8125349484479
Rnaseh2b	2.02762	2.06996e-06	3.54805280851495e-05	983.44643089335	1903.37851880877	346.614095715958	361.290100612746
Calcrl	2.56039	2.14516e-06	3.66066220911409e-05	993.419315638996	2184.20403602227	179.608091420375	359.646695403107
Sirpb1c	4.22655	2.17194e-06	3.6997913642037e-05	57.3539138597414	119.867087434451	3.41413573577435	5.69486789434419
BE692007	2.85692	2.2881e-06	3.87027390216926e-05	144.064582073792	271.999277332324	20.4150013353075	37.1725352649633
Lhx4	3.97151	2.29799e-06	3.88358106462455e-05	79.0837295178231	59.2864905393583	5.95709129350939	2.77590018714007
Crtap	2.0826	2.30197e-06	3.88689562220008e-05	647.620355054585	1265.278174201	225.444658948149	226.120212232548
Ccdc18	2.13903	2.39127e-06	4.03008185692987e-05	384.569664170113	692.984106718775	108.269139020518	136.410196632317
Cklf	2.83813	2.40773e-06	4.0512537754557e-05	129.504716776635	237.310113483699	18.8808224626563	32.6121312508738
Gm26735	2.19935	2.44266e-06	4.09727931094158e-05	688.848091669374	1175.28159966207	149.004101233476	257.04507634488
Prokr1	3.32932	2.47951e-06	4.15387674045206e-05	95.8890087591229	150.93738678547	7.08668317659846	17.5937656468382
Fanca	2.38353	2.53109e-06	4.23660291359482e-05	327.371039409052	711.993317112369	97.8779869732842	101.191931536941
Sh3tc2	2.4992	2.77848e-06	4.61060350996079e-05	560.02447431271	1107.1107975498	98.1792123554889	196.866873654796
Acod1	4.6277	2.81352e-06	4.65670498506739e-05	328.145516082882	750.084380135551	2.02734007651946	41.7411074515293
Lsm5	2.15118	2.83203e-06	4.68331559947881e-05	588.242753972461	1205.01475917593	191.007162433765	212.660242745326
Rab7b	2.15246	3.213e-06	5.24571557552595e-05	242.045553255613	390.897179442164	62.0318876534343	80.4903429909445
Gm13212	2.44334	3.29702e-06	5.37377290905974e-05	137.508318164939	208.264306612631	35.5897356626994	27.90308478252
Fgr	3.42877	3.30845e-06	5.38785116830201e-05	85.2847208918155	189.087068049313	16.1384486521609	10.5587474133608
Mefv	8.21803	3.32153e-06	5.40457906763748e-05	28.2963171703165	87.3950599238533	0	0
Gm6377	6.1214	3.40444e-06	5.53013886908898e-05	40.6841891210578	106.294320544879	1.01344364902483	1.09865405097166
Ccl3	3.28795	3.41428e-06	5.54143344892885e-05	78.1390223973159	139.702676410535	8.20590409930923	14.1410445554701
Trim34b	3.87921	3.53294e-06	5.71475704187664e-05	63.2202931583592	93.447657915306	3.04612963843061	7.67842027938442
Gm15801	5.28805	3.57857e-06	5.77401179031018e-05	112.612556413278	53.5912065778991	0	4.34636549741248
Gm3591	2.86324	3.61894e-06	5.82937682327197e-05	112.876367700876	211.77044120256	17.2661368168348	27.4166887377281
Xlr4c	3.0136	3.63113e-06	5.83858513855614e-05	95.7334986829936	137.060121357674	10.0832771525774	17.7838883127851
Kcnn4	8.37449	3.63253e-06	5.83858513855614e-05	23.4969270414829	105.39900585877	0	0
2010110K18Rik	7.95482	3.63657e-06	5.83858513855614e-05	37.1313973281903	59.0979935673816	0	0
Rhox4a2	5.15875	3.63878e-06	5.83858513855614e-05	69.554338424103	200.152723126029	0	7.66467521522451
Slamf6	3.49504	3.71822e-06	5.93958605420474e-05	148.759747357823	224.60200965843	6.87786501472574	27.8531953866705
Arhgef39	2.38031	3.82083e-06	6.08330119894448e-05	292.426114272469	324.913265688551	37.1131277502916	80.5273285570778
Phf11b	3.63162	3.83168e-06	6.09553255076997e-05	177.585212365589	356.358196065082	7.13204216308497	36.0955596630237
Pidd1	2.18921	3.9569e-06	6.27399796953193e-05	303.72056311304	457.576580066724	62.8701622663341	104.713464875365
Csta2	4.17176	4.04352e-06	6.40079662308736e-05	125.437261885472	236.028613762471	1.92491421156677	18.2127140946825
Il1b	3.06448	4.3849e-06	6.91277314872643e-05	84.3365611516388	136.525683317196	10.1201311048782	16.3356528249952
Cd48	2.23531	4.70502e-06	7.39322623351747e-05	201.926285733472	317.53490960536	45.8480227139715	64.5354408316732
A530064N14Rik	3.18447	4.77004e-06	7.47099842089247e-05	70.3933580555431	102.447040028874	9.15070586490086	9.86123144932404
Arhgap9	7.8389	4.77608e-06	7.47437352201845e-05	46.0769456276024	42.7684310698496	0	0
4930579G24Rik	2.37806	4.8828e-06	7.59814379976886e-05	193.317667475477	315.087562713738	37.5533000112033	60.3512868812834
Gm4841	3.35924	4.94166e-06	7.68352427385172e-05	289.318599155958	409.274177599845	11.1472623659044	57.1326412551402
Icos	3.15409	5.22366e-06	8.09582783631304e-05	81.1091395401646	117.558463177895	7.73516804524112	14.6872627152944
Angpt2	2.26173	5.29393e-06	8.19154938164116e-05	288.865952375777	425.295875645471	52.4232709851717	96.6334276768587
Gm26694	2.30339	5.30588e-06	8.20344735067756e-05	266.461639278489	543.738977106963	73.090503131721	91.0612942163024
1810032O08Rik	2.33414	5.3856e-06	8.29339481587887e-05	411.594895893165	941.478907848486	116.640298073459	151.739502826543
Phf11c	2.83698	5.55479e-06	8.50630382884617e-05	123.000439515028	204.590960178679	15.1918093691233	30.7788800522132
Gm14276	2.95178	5.66475e-06	8.65403446538313e-05	112.182228341598	257.58695035782	18.4899932004192	29.3346774290493
Trib3	3.66914	5.6794e-06	8.66952240855452e-05	305.417866316549	921.118654253367	15.9105970863593	80.6529638715809
Pyroxd2	2.10369	5.75411e-06	8.75580667786575e-05	295.696043913845	431.079561143296	64.8374007529032	104.402889601954
Apol10b	2.55361	5.87926e-06	8.92507281492579e-05	113.871751066029	135.139157228315	17.2406535537842	25.2542968296819
Akr1c12	4.57348	6.14369e-06	9.28255867105028e-05	40.5793668174371	109.469173614114	4.07285394916046	2.18876554416513
St14	2.27523	6.20658e-06	9.36289338770354e-05	222.21446124309	154.139320106669	33.1679389582174	44.7130293589724
Gypc	2.14924	6.38261e-06	9.60330344920736e-05	258.307627199151	353.257368225288	86.4922795312463	51.1507077811259
Ripk3	3.919	6.3859e-06	9.60330344920736e-05	54.0433494905379	73.9493058303209	5.1460695298664	3.28209965624289
Frrs1	3.21777	6.42368e-06	9.64077601662735e-05	85.8600856723066	171.89886498475	9.12655349531062	18.6676654379249
Neil3	2.07058	6.4662e-06	9.68621669977296e-05	329.34752716558	507.164169471533	77.6273508362895	121.745090626186
Pla2g4c	3.15247	7.091e-06	0.000104754123036233	83.4133122243293	158.850973508052	17.9182340078458	9.2111158853745
Acp5	3.72852	7.39698e-06	0.00010893994963265	145.454537355256	591.515361181503	12.2680651530665	43.4162622927919
Ttn	2.54325	7.40355e-06	0.00010895324468831	563.711625868826	863.602715658373	66.207317296502	181.051294521504
Edaradd	2.60458	7.5196e-06	0.000110323702619272	97.7434026628061	145.925549181847	20.2306425462714	19.806836847838
Gm10288	7.75533	7.67656e-06	0.000112284304896728	36.7009432414519	47.1816210646809	0	0
Serpine1	2.81215	8.93184e-06	0.000128882290186928	230.817564612325	451.825806088951	26.6635953732172	70.6896959171071
Ahrr	2.42672	9.13639e-06	0.000131636561780414	190.055440051023	380.110698151269	63.3164833661999	42.4230735777332
Zfp934	7.81707	9.46926e-06	0.000135923807757669	28.9243457337739	58.6552399336609	0	0
Psme2b	2.47415	1.00603e-05	0.000142810102818079	115.974997110299	178.501219519494	22.5257757065765	30.5026899342819
Gbp8	3.15355	1.02147e-05	0.000144895562538483	537.796112996062	463.009617463748	18.2505843951024	94.4472663326274
Mmp25	3.29858	1.03104e-05	0.000146038049641658	85.9486648457012	103.264282780098	5.06080171593594	14.2975528906294
Cth	2.18668	1.03762e-05	0.000146753471344659	422.977074458668	951.667280632199	146.702256928161	155.141441923066
Gata2	2.00242	1.06111e-05	0.000149855228474705	601.502197170835	347.007942232228	101.37646809704	135.564258815838
Gm9797	2.52995	1.08063e-05	0.000151942767683818	260.521624142634	706.037344340423	75.3382906791824	91.9924665835714
Ms4a4b	2.19692	1.08507e-05	0.000152345572724813	146.22758333669	193.855885599543	32.3929517599172	41.731897614067
Bcl3	2.64194	1.11389e-05	0.000155596882693653	159.115437834704	303.329438603918	24.9516291644154	48.7928772978893
Cfap43	2.04945	1.12507e-05	0.000156817985024276	413.494732879609	643.484772800748	94.0074981914946	161.33266047252
Gmnn	2.23357	1.14954e-05	0.000159650507182928	444.826256287573	998.591405305849	129.365788285237	177.571321759284
Gsdmd	2.03904	1.1681e-05	0.000162110786859392	349.496103859114	482.170909605335	73.1154122142971	129.424033642052
BC023105	3.8958	1.20965e-05	0.000167033792006119	223.593106408184	324.470992920663	3.05574204634681	33.9157364586873
Mab21l3	3.25665	1.21106e-05	0.000167109121118735	62.5180496382718	121.617116417203	9.8055657822845	9.4468577198168
Card6	2.07847	1.22522e-05	0.000168941254511769	343.820386382852	583.989311402687	134.523255107328	85.621635154864
H2-T-ps	2.41468	1.23283e-05	0.000169864307161598	113.507801995244	174.276018235771	24.48198653866	29.5035042599651
Dmrta1	2.84966	1.29503e-05	0.000177297254557446	78.7014501927287	112.209938111219	11.1361922285201	15.39457274587
A530040E14Rik	3.4733	1.32689e-05	0.000180888061085422	152.702670887399	324.92316847402	8.0080767450047	36.7047782967075
Gm15452	7.6586	1.40859e-05	0.000190272992381421	30.7280638812481	47.7258121051137	0	0
Gbgt1	2.27315	1.44453e-05	0.000194446208879529	137.422564193106	229.263057780555	40.1613697778854	35.6239257414718
Gm10825	3.24454	1.45607e-05	0.000195588869698446	85.0429139353485	231.353649912189	22.26801745116	10.9979164085814
Ajuba	2.1631	1.47885e-05	0.00019826885301895	214.340609313552	406.209982895498	63.8087116127244	74.7456782755851
Tlr5	2.59356	1.47911e-05	0.00019826885301895	93.087110538058	157.303922940393	21.8555663346259	19.5880327557599
Gm7609	4.98366	1.4839e-05	0.000198771818916192	50.1241769789114	75.4681449638616	0	3.93861928492893
Trim71	2.23212	1.49129e-05	0.000199484045057432	170.180012180982	311.661566031538	47.5246814930265	55.0356811240215
Mgmt	2.23787	1.5281e-05	0.000203559583632276	139.239452426717	205.625487216008	31.4130098028979	41.7529875385502
Sycp1	7.68111	1.53582e-05	0.000204305193220568	28.0424977607473	51.6555170865356	0	0
Bcl2a1a	2.58459	1.54329e-05	0.000205016004619598	95.2758047006546	164.565391000446	21.5107520077538	21.7802256543
En2	3.00442	1.57327e-05	0.000208424029848479	352.733522203738	608.793120791005	23.2927047689524	96.738465953627
Fam89a	2.08757	1.57328e-05	0.000208424029848479	267.002495834152	303.465271088685	46.8121384111621	87.5904122790133
Rab20	2.43074	1.61321e-05	0.000213420691066932	143.450504174947	200.957651453767	22.3807823054143	41.6172024089618
Tph2	2.57751	1.6851e-05	0.000221501484864675	188.932704660812	258.306789562181	21.2869810267004	53.8242481851495
Rhbg	7.66505	1.72385e-05	0.000225271358842911	27.1100431872528	51.7085975168811	0	0
Psmb9	3.52628	1.72805e-05	0.000225665957882726	2753.51537409304	3577.33526202157	53.8816161111587	496.196675852352
Smtn	2.07854	1.74802e-05	0.000227810358706167	1136.15579919917	1593.89056240829	201.146240262513	445.75600555568
Zfp820	2.04081	1.78832e-05	0.000232316014139146	172.75879516078	258.205515137429	47.5932152978797	57.1685517093417
Stra6l	3.46752	1.79614e-05	0.000232977659389788	118.865227622618	218.254779699192	4.90890299776331	25.0593948953144
Phf11a	3.9061	1.84192e-05	0.000237953701423327	42.3980996571343	100.48781022077	4.07019553227218	5.47487465208472
Map2k3os	2.24127	1.85563e-05	0.000239564758321395	135.281145632286	212.949343951546	40.7194484156941	32.8375549949419
Slc25a13	2.27089	1.88569e-05	0.000242691698672932	620.579802561059	1129.52033720737	114.546202821774	248.418821513975
Zfp799	7.6276	1.93488e-05	0.00024796581967234	27.1514322497498	49.644013497095	0	0
Plaur	2.26146	1.94724e-05	0.000249384584264631	138.084631384564	241.688989804959	38.6335879260581	40.5429896447558
Napsa	2.90564	1.95518e-05	0.000250067962333252	76.5846293497869	154.43300664564	13.2339809941286	17.6211647160255
Gm26519	3.48162	2.10988e-05	0.000267720246657641	51.50930698555	114.278376585644	6.08581897673871	8.78304553263262
Gm5431	2.55179	2.14305e-05	0.000270857508073084	144.979921493523	330.146912950842	32.6978409586848	48.3772101498008
Cox7b2	3.31328	2.32986e-05	0.000290844673855843	57.1704132902319	153.230936077253	10.3679537102308	10.7810378017574
F10	4.56235	2.3299e-05	0.000290844673855843	51.2358274416132	78.1072646317444	0.695061669415599	5.61699074187792
Duxbl3	4.06124	2.42306e-05	0.000299945469080995	70.1519224486194	72.7770567454676	1.02316535536416	7.63019455265118
Gsx1	2.74542	2.50843e-05	0.000308968528011953	85.790609701405	176.965975884136	17.2644627333784	21.9351155854845
Rps2-ps6	4.46825	2.50879e-05	0.000308968528011953	39.5658251779417	197.419836694869	2.04699552943786	8.71786097883026
Serpina3f	3.8731	2.56035e-05	0.00031451279106177	391.525984278612	392.18958845467	3.29483228641763	50.125522102586
Sytl4	3.10775	2.56676e-05	0.000315099176054253	291.513329008976	84.721938697289	18.2900010244295	25.5281018882377
Snhg15	2.23625	2.59398e-05	0.000317631123204407	195.337365311952	415.401531278222	60.5251727784033	69.0624462122252
Cenpp	2.74569	2.69969e-05	0.000329329996947064	90.1262496612646	199.110892991565	24.4618677566923	18.5889228544735
Gm15446	3.36448	2.72081e-05	0.000331683314892839	1516.65971852036	1018.03217850478	28.5899415332448	220.141536081445
D16Ertd472e	2.00976	2.73464e-05	0.00033315908075028	164.29230667375	233.833673549056	43.5896989586486	55.2094979933978
Slc2a9	2.17865	2.79277e-05	0.000339381398236897	171.544492656999	276.329518957643	39.1290736552146	60.6396534508176
Il12b	4.90835	2.82295e-05	0.000342265711339779	38.8367259319873	56.6636560894525	1.01530978565127	2.19395407140455
Disc1	2.08393	2.89966e-05	0.000350640234369235	164.523830433791	252.243194539344	41.8519789192645	56.4286465804466
Nxf3	5.99072	2.95993e-05	0.000357438837333363	1765.60428939671	4209.76928915488	8.09397808493337	84.9685679459056
Rflna	2.26957	3.04932e-05	0.000367616193791731	112.227590070639	110.30256256186	24.6916555622354	21.3379815698833
Gm4759	2.98901	3.06099e-05	0.000368717638101521	64.2569202900049	78.4228422686855	8.09232958571683	9.90334454651497
Fam72a	2.26554	3.07223e-05	0.000369377376588783	146.385360188189	278.255502108622	48.6923098725651	39.5198238865955
Ccl4	3.54127	3.21702e-05	0.000383907967187459	65.4326028666965	145.890891391	4.11851506628489	14.0966535415292
Aplnr	3.5182	3.24601e-05	0.000386888323287017	48.8430347576896	180.743260446064	10.1261277222427	9.8946287502824
Hoxd3	7.51242	3.37414e-05	0.000399684653617914	24.5697296114196	46.0827659045244	0	0
Agpat2	2.0728	3.57224e-05	0.000422371622627621	136.659054354754	199.798452517603	36.8284687007072	43.1896451940026
Ubd	3.84398	3.71677e-05	0.00043624447012508	301.474049528065	398.616124327169	3.0661234931266	45.8227240964247
Pgam1-ps2	2.47268	3.82716e-05	0.000447563461445171	98.7949497129838	148.68522085861	17.4380579835564	27.1936322056471
Gm19684	3.26577	3.9818e-05	0.000462557047860409	53.2624607769964	68.615181228287	6.09709315807125	6.57717398455562
Gm4836	7.50203	4.03256e-05	0.000467888429039553	22.5162761535585	47.890905578861	0	0
Nkx3-2	6.72277	4.04787e-05	0.000469381692802661	48.8479862546574	62.7516694623885	0	1.09855823312566
Gm17435	2.84095	4.08027e-05	0.000472570422755399	79.5701831552922	134.097999014167	10.1321207569253	19.7795284383931
Cd2	3.03143	4.15356e-05	0.000480658410728334	80.8584965107405	111.080541274569	6.36497448245592	17.1147410309255
Nthl1	2.12232	4.4375e-05	0.000508437058520833	160.364451001325	299.739166186683	50.9970986405088	54.6423591225657
Gpr171	3.3388	4.46439e-05	0.000510639966199522	65.9663164681323	51.6746447671053	5.07175974847542	6.58702106222213
Lrp2	3.25465	4.62861e-05	0.000525951446487505	268.177949834359	498.138091440186	11.3603801425107	69.0909623136606
Cd3e	2.7254	4.73519e-05	0.000536794491369675	88.4353272075665	72.6124000540991	10.1690435068931	14.2421515895602
Ms4a4d	4.76438	5.01861e-05	0.000563283927458355	47.9343779485114	68.770631787827	0	4.39233609990824
Gpr65	3.44798	5.04345e-05	0.000564463991340787	146.363386008863	372.702282781741	7.1029022757821	40.6083838886956
Gm26581	3.37284	5.15057e-05	0.000576079927961999	48.8544518692147	116.173272313361	6.07309296539993	9.89812843111091
Nlrp4f	4.87354	5.24335e-05	0.000585096738597792	44.3535426396047	146.11011302863	0	6.60110738366701
Tbx2	2.05949	5.31667e-05	0.000592591905368778	301.190466781321	494.57061368668	66.8357734884473	124.227414726516
Kbtbd6	2.24803	5.50169e-05	0.000609683030917487	133.82164664732	229.457685073498	30.3967484090005	46.1517458351151
Itgae	2.34558	5.60532e-05	0.00061938506980199	122.200606207734	104.291929198733	17.2012757863258	27.4806674862479
2810408I11Rik	2.59498	5.73708e-05	0.000631768044046979	87.9147150736098	173.362443933183	17.5556674004175	25.7775358905678
Gpr132	3.31218	5.81987e-05	0.000640038670721868	49.713081037561	87.4342763572491	5.06945175151592	8.78601537646119
C5ar1	2.35093	5.881e-05	0.000644665590193317	101.382025261015	155.509436432298	20.4746270997972	29.9408794464381
Arl11	2.39176	5.90051e-05	0.000646069229045473	99.2698829458663	184.01039674571	24.4031357768367	29.5824345027397
Osr2	3.59079	6.10587e-05	0.000663935373306989	91.2003408734043	103.40259655045	2.03146281432221	14.2557896308084
Ltb	2.1305	6.11197e-05	0.000663935373306989	110.49735176186	144.86665316441	26.7224338103439	31.6120168579337
AA467197	2.9447	6.24974e-05	0.000676691991724895	104.898797500482	312.376868274749	17.0099126718391	37.2903157936322
Crlf1	2.94306	6.30231e-05	0.000680387899147745	844.31788087157	224.976141679443	39.3645688902236	100.122870843313
Mageb18	7.40639	6.36376e-05	0.000685484126030267	20.4686058089977	45.4381307812802	0	0
Esx1	7.45178	6.52861e-05	0.000700107496874965	18.7815250996672	49.2326133515006	0	0
Gm807	3.55357	6.7968e-05	0.000724426976902393	39.7307623241079	96.4429391081304	6.0944105671128	5.48297949843129
Cd96	4.08897	6.87123e-05	0.000730742095465701	49.6983306220057	39.7510086875994	3.04331425519328	2.19551888237995
Plau	2.08689	7.05985e-05	0.000748321114972621	412.114309522986	1001.60783815703	145.019825158682	187.765041037191
Gbx2	3.38886	7.17189e-05	0.000757693499952156	81.203896792075	58.0636876563253	3.0818168528586	9.45965702662705
Orc1	2.49052	7.18214e-05	0.000757944000262713	119.19203571181	234.235671923068	22.2922507382149	40.357291536714
Lhx1os	7.38089	7.27905e-05	0.000766490231689907	19.7910509931525	44.9505185902124	0	0
Crnde	2.54892	7.34752e-05	0.00077285503087256	116.679910828124	211.659547402009	18.3827624062287	38.7261023270561
Gpr174	3.68757	7.59349e-05	0.000793092967642869	34.1075910406276	68.3016160864378	4.3915195504912	3.42974449049805
Gm19680	2.87752	7.7247e-05	0.000803744189169715	79.4227397420061	220.799387219881	25.4159523680712	15.3410319704588
Olfr69	4.89663	8.10447e-05	0.000836476688516352	47.9674410002898	47.7317622048714	0	3.29947670439286
Bcas1os1	3.41296	8.59027e-05	0.000876280300413642	55.9040604789967	80.6143612459521	3.05516657721407	9.84804009080912
9330175E14Rik	3.54155	8.71787e-05	0.000886946138360546	339.949275636604	450.534491226164	5.80351584377044	63.6314392412068
H2-Eb1	3.89847	8.83768e-05	0.000897239115407042	38.7597399869095	88.595789093682	2.03796698086109	6.56218741145211
Gata6	3.42093	8.98112e-05	0.000910360835220518	54.2593347293851	47.6750669916611	4.05190535689049	5.49537601828021
Xlr3d-ps	7.36407	9.0596e-05	0.000917349825218727	17.9554308564218	46.0426557833617	0	0
Xdh	5.68089	9.35869e-05	0.000945077956608249	141.067353573028	17.8633638802596	3.03484308312935	0
Nlrc5	3.34113	9.41365e-05	0.00094870838058597	1538.36186169459	1654.99378633141	27.2815213960867	288.83606219408
Slc43a3	2.2804	9.5387e-05	0.000958801218288924	148.120885251383	220.361030910991	52.2737874343624	25.2943117906664
Itga9	2.00454	9.60422e-05	0.000964883359863933	2086.58262722454	2355.3424104791	300.19996978272	807.399684703644
Dusp2	2.51571	0.000103294	0.00102332012701615	103.863601437231	267.799954070934	36.7476544974395	28.1939546316375
Rnf122	2.13726	0.000104326	0.00103141596674274	163.102745758327	198.818823888789	27.3907221135959	55.0472944358019
Lck	2.0419	0.000104752	0.00103456268363699	241.351422859879	320.16909527885	92.6091763651144	44.2944946050282
Gm8186	2.02809	0.000108893	0.00107052631876652	129.509433203796	208.891603502917	45.7657177797567	37.1284955344871
Gm2974	2.94373	0.000108967	0.00107070150639323	149.698540567318	388.394842088047	16.0854805952102	55.3690795444867
Zfp981	5.22286	0.000111777	0.00109551700863326	31.8762844592391	47.7405553863002	1.02326988773099	1.10968159573081
Trp53cor1	2.53711	0.000125722	0.00121121983813169	85.9099360866776	148.985397804119	14.1818722034006	26.3774903839916
Tma7-ps	3.86247	0.000127488	0.00122639409323693	83.7917990812016	147.033156764318	1.01000944471662	14.9478954679889
Efcab11	3.76823	0.000130969	0.00125134736605306	99.3824155400079	240.517424726256	2.02940550081075	23.0479559333896
Gm364	6.80335	0.00013149	0.00125548443070158	885.504660710482	2409.95988327754	1.01449903098487	28.5403217878257
Cxcl13	2.37181	0.000133092	0.00126388518503121	165.837603525629	115.48178226764	17.3261474994321	37.1796375986128
Stk32a	2.11747	0.000142807	0.00134354793196182	1139.17911806176	1840.73521964939	183.162062888354	503.802883916936
Klrc1	3.30318	0.000144135	0.00135405681776468	56.622685165343	42.5600086878661	4.82862624489407	5.22072146113563
Nat2	2.19845	0.000148019	0.00138244437349198	142.550178383582	243.733554224362	29.5012326140721	54.7605655685218
Asb4	2.47516	0.000150894	0.00140249456709724	351.15418250329	171.028953642169	26.3831973194937	67.7983076481074
Bora	2.01765	0.000151291	0.00140482153126143	386.933901678958	808.65751109142	106.420563036477	188.955248763972
Gm36948	2.55792	0.000151649	0.00140679212047672	115.753981674429	130.112632007261	11.1426111015701	30.7744009571676
Mnd1	2.33924	0.000151961	0.00140901067396181	84.5457516629742	155.518968948995	25.5770940841797	21.8019880525026
En1	4.48803	0.000154183	0.00142686168567355	27.1194851052057	68.5507212488445	1.01366861203488	3.29535443999991
Il27ra	2.49591	0.000156487	0.00144679420744407	67.8007739616971	99.3467814068665	13.1769628794194	16.4775295515681
Wfikkn2	2.06736	0.00015999	0.00147070404267532	169.303357258444	372.306692970899	66.6337043050204	62.4304990214482
Cstdc2	5.25176	0.000162388	0.00148989453918094	36.268653743897	43.3735333951877	2.03139356178415	0
Pcgf5	4.44335	0.000162821	0.00149245168854483	62.143297266128	189.749044189734	11.5007512974394	0
Hoxaas3	4.642	0.00017587	0.00158786162748303	27.9214993429323	71.0936613194451	2.58576111688674	1.35012885031275
Lat	2.39618	0.000180162	0.0016167551749746	80.2479606788449	75.6390836922329	13.2394805478923	16.4129633891563
Gm20708	7.08441	0.000181643	0.0016277639882011	19.8762673870677	32.8223868559615	0	0
Ikzf3	2.22934	0.00018349	0.0016405005953852	113.258104407558	122.474324629319	17.6571701833058	33.2657520684115
Tgm1	2.62605	0.000185033	0.00165199482469007	67.622916815898	115.175516887066	10.7825947165167	18.949328096196
Rarres1	2.46499	0.000186388	0.00166254954685006	89.2972353971716	134.325117755183	13.2306702631201	27.3700275499986
Gm18342	7.05604	0.000191236	0.0016997399319236	20.6624855948992	31.0081128376156	0	0
Lcn2	2.60998	0.000193172	0.00171117176526362	215.943405731511	145.400926827507	13.3857456350185	45.8994073309766
Ormdl2	2.13637	0.000197903	0.00174504158210559	157.064787623875	255.582768086989	31.5068808766553	62.4745460720329
Timp1	2.76183	0.000198287	0.00174762939404956	88.8965724474141	236.493150485381	33.3077672513899	14.4957697905362
Evi2b	2.32009	0.000202862	0.00177656224484842	142.704796218682	273.374103736521	26.3972437346504	57.0442596541403
Gm17017	3.47902	0.000225548	0.00194180862477238	37.0563902575225	56.6361572685731	5.07006225049815	3.29442624629876
Lrr1	4.66575	0.000239486	0.00203674628109985	32.5587446909521	76.7475751722461	0	4.39219512175234
Ott	7.25076	0.000250744	0.00211506566189604	255.146713962832	742.563287417208	0	6.59441775453015
Otp	4.83839	0.000251948	0.00212428793265171	197.118341953994	9.7639819561562	3.98481411514975	3.23884018310421
Aoah	2.59466	0.000258302	0.00216176554412738	99.4584094685208	140.062121463667	10.1329215950102	29.6673441671963
Ccl22	2.83141	0.000263318	0.00219040959008604	177.113256915047	65.5875059425309	11.1580760586867	23.0542226691749
Atp6v0d2	2.70946	0.000267368	0.00222026300537214	52.4274333980333	106.308302206677	12.1655313170211	12.0817220966804
Gm6880	4.69022	0.000276286	0.00227956693189429	43.284295321943	39.2603699667838	0	3.27116976106039
Xlr3b	3.03432	0.000288646	0.00236029960731516	1830.9805973787	2894.45508508489	55.5869965466464	521.407051088888
Greb1	2.03363	0.000293499	0.00239286697796253	301.35405933591	644.027372079815	151.866004968098	79.4345716974392
Gpr35	2.61795	0.000296603	0.00241079325129041	216.24661476765	322.734830580272	17.0775341496345	72.4276166500586
Cd8b1	2.43358	0.00030103	0.00243775093283813	110.099637676354	73.6040145756813	12.2015047599924	21.9130084403141
Tigit	3.50396	0.000301414	0.00243982921071522	42.2916558912817	66.773128161956	2.04450160878023	7.6358401360846
Acap1	2.51365	0.000302266	0.00244570027566441	113.706108391056	128.977652521592	10.6329633893817	31.85655757122
Cd200r4	2.85039	0.000308365	0.00248877264138632	54.9761375735114	122.839795624034	8.2102206495414	16.5026221233628
Xlr3c	5.79433	0.000315377	0.00253394203914603	1609.50610813627	2871.02624735617	4.06520459249039	76.7262475665097
Cd3g	2.59959	0.000317761	0.00254963709934784	110.734704954958	157.71709187406	10.2880198268775	34.1301019374231
Il18r1	2.7851	0.000322261	0.00257458611761717	114.243860714839	137.559119991306	6.78474258703111	29.5112844087504
Pitx1	3.32478	0.000325218	0.00259401449335636	38.8656592560407	55.6409163284087	6.08360741790546	3.29463641671898
Kif18b	5.3333	0.000327172	0.00260560076828109	1590.82212280685	2484.6041891593	6.83600943705895	94.3161433847523
Gm15975	6.35229	0.000334031	0.00265473638240353	21.703322781148	64.8115686224023	0	1.0977578698758
Cd36	2.80271	0.000345623	0.00272324995015136	186.55359128462	186.559897393838	8.30063626656734	45.2620458731784
Itga5	2.16223	0.000356264	0.00279223141760006	906.499491024452	1585.7422106554	133.613947443856	423.404385688865
Kmo	2.80189	0.000357222	0.00279632298969758	52.617714070611	87.1666324555912	6.84584137184892	13.1486482903748
Tecta	5.54203	0.000366532	0.00285344846915688	1365.50703521599	3157.51626414454	6.31239270185061	91.0590402418666
Xlr3a	3.03462	0.000374382	0.00289882803689932	603.98405961796	753.778415331388	15.6882167200747	150.973541105127
Gm8011	7.36232	0.000379515	0.00292914603425243	7.22739946846235	56.6958346201774	0	0
Gm8251	4.45993	0.000397042	0.00303520773869059	35.3097427198061	59.5924574930054	0	4.40302066065348
Platr16	4.49353	0.000404033	0.00307521845038777	33.0028133262995	57.3682447405384	0	4.00258093773702
Klrd1	3.27344	0.000404426	0.00307699666080626	39.7173373349141	65.5535866720193	3.39340780010139	6.96854980311981
Tspan32	2.74898	0.000407137	0.00309394978875712	93.6108120568787	52.0591859206337	7.55575917290451	14.2351610028836
Lgals7	3.76185	0.000408179	0.00309942277792859	30.5815551899923	43.1956653541406	1.75093324825704	3.71125148400244
Gm17094	4.61129	0.000409305	0.00310552387350652	38.9212201248685	39.7621611640718	0	3.30030439048284
Glycam1	3.75412	0.000420014	0.00317925324209142	23.2862181906162	104.97769187709	5.1559885354218	4.33196278907772
Sh2d1b1	3.24298	0.000433971	0.00326308936865934	33.4452254774684	66.5666898993581	5.06893313695163	5.491726280707
Hoxa5	5.90433	0.000439348	0.00329322748099112	424.514977668106	1012.95329172138	1.01522041373959	23.0382006918223
Gm29650	6.18143	0.000440102	0.00329759449212433	23.4670111672881	53.1828632446749	0	1.09290004948617
Lrrc25	2.08672	0.000453859	0.00337310466493014	90.326552287239	169.979813352375	29.4388906080041	31.8169015854136
Herc4	2.28209	0.000462182	0.00342569858169021	748.073720567547	1084.40763105658	301.720663340757	74.7672327936643
Gm16094	6.82123	0.000466215	0.00345293488932095	18.7665400151437	25.1387375506896	0	0
Arhgap36	2.7262	0.000466846	0.0034562792985768	528.287268421774	113.810129845065	33.0400132857683	63.9230850511853
Gm28188	6.09681	0.000479355	0.00352853230584692	26.6822857180913	44.4993668785553	0	1.06373766016729
Kcnk10	2.14943	0.00048387	0.00355567870243705	142.829838944005	274.202153416632	30.4098449652972	63.7105572406357
Rhod	2.24612	0.00048669	0.00357037540145513	84.2930802440926	190.489947334935	32.0391310813548	25.8233390656607
Col28a1	2.78738	0.000488367	0.00357980964263259	64.25123495784	297.841250770454	27.3520074285936	24.6193976851131
Abcg3	2.18967	0.000490287	0.00359114365237333	74.3906139382433	79.0783153237445	15.2302631911634	18.43733574403
Ctsw	2.54938	0.000496903	0.00363269598017485	61.3146687348889	75.6377100499784	8.14698077335742	15.3193760835907
Atp8b4	2.89222	0.000501254	0.00365340474982424	54.0433377532211	81.1960400849816	4.78277970912521	13.5219615640451
Gm156	6.93434	0.000503814	0.003666510060298	34.5962841677715	12.8311582999788	0	0
Dyrk4	2.83564	0.000510956	0.0037114358689682	77.1720332849163	45.7830077594981	6.16199360249782	11.1394065080373
Atf3	2.09673	0.000513099	0.00371861302974622	222.711106548981	305.667248658888	33.5606490523305	91.8399648549254
Pkn3	2.20415	0.000516708	0.00373817833685209	102.037951264359	225.599019640327	27.0684224041359	44.035883383844
Gm14127	6.79035	0.000533812	0.00384240322682862	17.962350642811	25.0135426013318	0	0
1110015O18Rik	2.43631	0.000534172	0.00384240322682862	73.6692548898766	207.935323584765	23.3347029113189	28.8789922085551
2510046G10Rik	2.42524	0.000536329	0.00385225880658146	59.2228617071538	118.766469472603	20.0013342372948	13.4095624318289
1810044D09Rik	2.45385	0.000537576	0.0038568019298326	62.4187944575704	71.1946377135006	9.37107122966155	15.037479003599
Tlr8	2.70788	0.000549241	0.00392294817595902	48.3790549336464	109.391454992672	13.485839651512	10.3984131584514
Mrpl48-ps	3.57933	0.000550885	0.00393322852727948	50.1653507156153	64.9774632602712	1.03077881660674	8.66681009699026
Gpr31b	3.91467	0.000562008	0.00399929797770213	29.7608992476729	83.5894331687729	1.01804553543101	6.5671939536405
Gm15127	6.83547	0.000574214	0.00407325143315283	14.3945257647112	29.9648594996075	0	0
Klrb1b	4.79908	0.00057641	0.00408481267943302	33.6688726233344	28.9464731795666	1.4222995852904	0.908981888521946
Pipox	2.05955	0.000576997	0.00408481267943302	291.723240542419	626.921148718907	67.2113949709604	153.374332963014
Cdrt4os1	6.79764	0.000598493	0.00419533323823825	15.3651369867338	27.8380548307618	0	0
4930430E12Rik	3.77019	0.000600989	0.00420976931917788	20.7013336111497	79.8567748271663	2.93462161547901	4.55131470579278
Gbp11	2.23392	0.000611921	0.00427235173910004	266.688562243838	447.054115102683	35.4751026441011	116.444851593057
Slc38a5	2.05019	0.000612708	0.00427483169225926	201.444053011312	482.91795196185	58.892626177686	106.427077895226
Gm6034	6.75835	0.000614002	0.00427912029515416	17.1615053713191	24.871764605578	0	0
Cd300ld	5.0785	0.000614614	0.00428047784327989	22.624996244046	49.7289676540262	0	2.19939266524533
Cd69	3.43106	0.00061731	0.0042942660827051	55.0772282118492	131.248604804161	2.03174248169043	15.3506356823486
Rufy4	3.48467	0.000636717	0.00440235990609147	52.7622727803148	28.1671297577163	3.53998732272133	3.704243051263
Gzma	3.40951	0.000637612	0.00440538329179206	29.6819166684599	81.7453549031907	7.16116270791742	3.27045758016626
Atp6v0a4	2.461	0.000654997	0.00449484721124799	54.1767182930497	84.7589373379139	15.1036603151555	10.290471861879
Gm15050	6.18448	0.000665995	0.0045524613991332	17.1211237572702	59.5744375820492	0	1.08786278011471
Gm2000	2.08498	0.000666865	0.00455517259741965	145.248917864776	300.903799525159	35.4999443537337	69.6518864583884
Gm14292	3.98528	0.000683674	0.00465183751789885	24.9513995667503	42.1247541135666	2.0870791320078	2.14435214937943
Efna4	2.42882	0.000685807	0.00466305222451203	53.2609552141062	88.5053643871278	14.227282679386	12.0576377761565
Gm14117	3.87733	0.000686506	0.00466462369882549	84.2066075723598	97.3652747277583	12.2403139479065	0
Slc5a10	4.38401	0.000702707	0.0047477745810756	21.7879724145671	45.0424025157959	1.02017201873264	2.20539963057463
H2-M2	3.41758	0.000711209	0.00479803858291143	399.922217324153	170.415028938057	3.17194319944248	50.2713818095368
Ch25h	2.63009	0.000724419	0.00487394105781775	71.2729665383461	141.268874400976	25.4334757701795	8.76129685537947
Scin	2.5877	0.000726482	0.00488269851559169	76.8576077713201	57.6124505559876	7.09247705707257	15.3840911436021
Cd80	4.32655	0.000735243	0.00492376068934869	23.47622228668	39.7715070198497	2.03163499224496	1.09652210218189
Gm10800	2.26425	0.000747338	0.00497768400628602	98.5970728128303	74.9439510570207	12.3555451988547	23.8558752241263
Styx	6.68231	0.000762372	0.00505856481389051	18.9485166076361	20.9137418254408	0	0
Zfp317	4.17704	0.000769567	0.00509577047749283	38.9005112970005	58.7522919939535	0	5.49377756468407
Gm8276	5.04308	0.000791301	0.0052003248639404	20.807077096048	49.7914440919624	0	2.1974690172846
Cxcr6	2.06983	0.000795656	0.00521470417482737	94.84152241862	115.309083152703	17.2577302671322	32.9133245169114
Gata3	3.97785	0.000807654	0.00527537358945394	27.5881761858621	58.3293951946528	1.54518526511768	4.95472648931237
Xcr1	3.38623	0.000817756	0.00532870453148888	35.2835450901076	65.5339314766421	2.02438788776664	7.69846981458764
Osm	3.05217	0.000827638	0.00538762399207835	35.9571344767641	57.8466125274255	3.92325135483927	7.432028116383
Piwil4	3.35863	0.000829193	0.00539374362083462	38.809149821379	81.5089910387638	2.06291941191705	9.70941937660682
Sell	3.42324	0.000834635	0.00542399869418259	53.7796100289857	156.733566305842	2.69967316537854	18.3461449628388
Gpr18	3.60742	0.000836288	0.00542924225337426	38.8072435675353	52.714860081613	1.01671415886536	6.57432015410583
Milr1	2.29861	0.00085274	0.00550866086518259	65.0784570096792	124.650965748721	15.1385238992453	23.247013769904
Gm5466	2.00423	0.000853672	0.00551235845924729	163.486881951849	205.768667760714	26.3947156756804	65.8255314020256
Gm26637	2.89935	0.000857388	0.00552522671528461	36.1484245523532	90.4263085527047	7.09957076353373	9.88156346774621
Matn3	6.12472	0.000859241	0.00553346902111391	15.3864677756515	58.6616687201633	0	1.09993826714157
Klri2	3.49933	0.000865402	0.00556755387375495	34.3735680958356	37.7356683929595	2.02495281947743	4.39810515576267
Cd247	2.41066	0.000900147	0.00574691017845236	82.9886087972035	182.913563784821	14.5910623914036	35.2414581191461
4921536K21Rik	2.3444	0.000900773	0.00574900079214691	59.66127697409	118.227337354965	14.192048997081	20.8697371032357
Pabpc4l	2.0127	0.000904665	0.00576619347919674	69.5426931202308	104.726102250307	21.7876780824159	21.3170995702927
Gm26812	4.95572	0.000909929	0.00578824050708669	16.1388920333681	39.6447066480147	0.879287168967582	0.920746547640353
Sirpb1b	4.49811	0.000918683	0.00583621253462148	27.7255468597202	51.076580320552	0	3.66959464102913
Irs4	3.07877	0.000919957	0.00583757321037007	638.925257499416	120.119109015967	15.1741481310569	74.8210442073658
Cyct	6.12534	0.000935785	0.00591946388648646	14.4318282285884	59.3388655979363	0	1.09111902115947
Gatad2b	9.71929	0.000980347	0.0061408054137701	297.294709555441	29.8330970899435	0	0
Il18rap	2.45212	0.000996653	0.00621463071568251	64.3908427167427	60.3734727284145	13.6152977780783	10.2881092290556
2410012E07Rik	6.66545	0.00100731	0.00626485602804212	13.5396545437392	25.8836425129312	0	0
Gm14091	3.05585	0.0010107	0.0062818966262738	32.3788722846103	63.8031239558507	7.1617284506694	4.36032633630174
Bub1	5.40791	0.00102135	0.00633560833868468	1107.75856841395	2308.09656002297	3.86352689223685	76.6912146753371
Pcdh12	2.08105	0.00102464	0.00634803240805919	65.9179894277914	91.4816487928677	19.9135140649826	17.3023606341902
Gm12259	5.94582	0.00104633	0.0064574635632649	18.1378175022617	46.5452129741012	0	1.07866975290909
Ly6i	3.48865	0.00105055	0.00646740108960868	186.304159740132	213.841881522756	1.46932940128486	35.113465729997
Pou2af1	2.50561	0.00105408	0.00648038254643345	47.0042559567359	79.4824331417842	9.1240247885491	13.1802089004472
Hoxa10	5.26802	0.00106152	0.00650997472712258	662.21328781081	1209.4222726596	2.35895054249593	46.0860732400381
Rexo5	2.08729	0.00109527	0.00666336510900278	193.913045299402	416.859997937434	103.616772731053	42.105909689649
Onecut1	2.83299	0.00109882	0.00667439725456766	77.5196383298349	67.7770685659029	3.83901501207539	16.6771179802235
Pira2	3.9731	0.00112569	0.00681395436690454	46.5302382297348	84.4580608724851	0	8.37835606340953
Ms4a1	2.58812	0.00112803	0.0068216915415104	48.474936962909	49.2773295097029	8.68669455680351	7.57010536907035
Cdkn2b	2.40234	0.0011694	0.00700995536122618	70.3714793176208	144.252437227379	12.2078466254717	28.4746434301643
Bcl2l14	4.23015	0.00122388	0.00726663110122533	32.4550872508627	40.7236969716402	0	3.85539858087229
1700024J04Rik	3.50214	0.00122799	0.00727445302855653	38.8349152540011	58.6537422155678	1.01539594694613	7.67829853809736
Gm27631	6.68154	0.0012286	0.00727445302855653	10.7240010347535	29.1602180017787	0	0
Gm14124	2.62698	0.00123224	0.00729154974218257	81.3797177884222	138.06995570097	7.0923066697355	28.5710253542284
Ctla4	2.63821	0.00125836	0.0073983709395669	44.6871065842021	113.664922863435	15.2238348708314	10.6779385890284
Gm5694	4.78699	0.0012741	0.00747264143806097	31.5655944079609	27.1673862261061	0	2.18152753229496
Depdc1a	5.13649	0.00129541	0.00757454374769243	569.993117548603	1036.55060847392	2.29045671030019	43.3173371398703
Ccr10	2.00736	0.00130226	0.00760535218017719	91.200703944897	79.5402404220023	16.2515847578338	26.3185390671262
Cd5	2.64001	0.00131243	0.00765338023567485	47.8841918067823	78.5160901362637	6.0882310701503	14.2677539025959
1700024B05Rik	3.35478	0.00133823	0.0077565719831844	22.5543570348981	74.5444208053826	5.07885162924924	4.39157340345304
Slc4a5	4.87865	0.00134652	0.00779098983902886	128.10619087124	5.68316357600572	3.55749360319623	1.04940964206516
Wfdc17	3.18099	0.001347	0.00779098983902886	60.7260690810549	172.29431595571	3.11243318358787	22.6272488235093
Gm27477	6.67661	0.0013509	0.00780198514168947	9.95670909041934	29.7828662566016	0	0
BC043934	2.11623	0.00136091	0.00783610577605886	75.9168432283642	167.92669312543	23.3242802110199	32.9419235064508
9530018H14Rik	5.75575	0.0013678	0.0078617506717607	36.1636923706422	20.9553526060346	0	1.09716582119717
Gm5815	3.96755	0.00139555	0.00798144614160415	41.5870869044974	59.877928760732	0	6.5825745506285
Gimap7	3.20297	0.00139651	0.00798144614160415	37.8753407822521	50.752724093159	2.03630316097459	7.66106523115087
Tcrg-C2	4.12543	0.00141823	0.00808636060843328	30.5925011377138	24.916154660865	1.02234005154596	2.18151168379495
Il7r	2.01742	0.00142365	0.00811003821426545	104.915654069978	145.991131702839	19.2417854608733	42.8727554010471
Ptprcap	2.46684	0.00143205	0.0081482593278792	58.492807579799	112.611875208926	9.19898981088389	21.8191340052714
Gzmb	2.48519	0.0014544	0.00824619155663687	43.3118811762598	68.6373282503754	11.1875373535764	8.76336871698414
Gm16464	5.6727	0.00152064	0.00852627904384255	26.9605560677505	26.8156700413255	1.01712696255042	0
Cdrt4	4.20576	0.00155819	0.00868875501061451	18.8476366449849	39.9345265285299	1.0271159500513	2.17312329840581
Myb	3.0851	0.00155971	0.00869221340270368	224.394597352329	343.685184847028	4.38191746605801	63.3843535361245
Dhh	2.99433	0.00161123	0.00890453590260331	37.0909181089415	56.5996440966382	3.03688570339724	8.79751919740559
Lhx5	3.56821	0.00161716	0.00892451162064935	55.1456494931813	19.8691019538984	3.04073522664943	3.2955980736835
Zfp419	3.97757	0.00161796	0.0089259418995709	37.0375191288322	65.0372736087357	0	6.57059911603512
Tnfrsf14	2.52483	0.00161893	0.00892659196760539	101.252505428556	76.5029200480761	6.91477763973208	24.8697579626671
Igfals	6.60336	0.00163375	0.00898771823480002	9.94662574639972	27.8255212611143	0	0
Gm5930	4.39726	0.00164929	0.00905509578292788	30.8761344467505	105.76202296051	0	8.24958965729544
Ifng	3.90708	0.00170197	0.00927182285512684	43.3937327476416	53.8962182294486	0	6.58205743949634
Abcc12	2.06861	0.00172277	0.00934130283477738	182.359154091081	451.141136409175	44.2679096937297	106.7783045798
Itih5l-ps	6.69446	0.0017401	0.00939878701974548	33.1365945946403	7.48461692407494	0	0
Nlrp1a	2.31992	0.00180739	0.0096909572062997	51.5753646735142	53.5714380269527	11.1420388542622	9.89836649141493
Dpep2	4.53718	0.0018315	0.0097956311816624	18.213494015455	52.1632609094734	0	3.02864070269352
Cfi	3.91472	0.0018441	0.00984665034080976	14.4558317696967	65.5950101253592	2.02935243496856	3.29263661041942
Fbp2	3.77965	0.00191717	0.0101411264663543	20.7480062151934	67.6551593565581	1.01754888306804	5.47487465208472
Tnfrsf9	2.035	0.00199833	0.0104754565411812	103.857412042925	122.785692819246	15.7930916608349	39.487433336834
Pmch	6.70963	0.00200864	0.0105151810825298	993.086113264793	10.9786509198139	3.0787660604073	6.52390670072894
Gm15767	5.63789	0.0020544	0.0107110434696536	17.7527004302681	31.5625465259965	0.907317345189431	0
Tnfsf13b	3.9232	0.00206006	0.0107231241175984	76.4731367635683	32.7702423503622	7.11295391060668	0
H2-Eb2	3.06508	0.00211009	0.010927397766063	297.543902126599	112.229335599454	4.05136304392785	45.0670967181203
Ccdc69	2.42013	0.00211853	0.010955793661647	45.6745974217448	83.3812204793936	8.61153280626433	15.6250451595894
Gm10340	2.84784	0.00214653	0.0110625414298863	29.7999347804583	53.6875676745652	6.09371711011909	5.48349716412258
Hoxa9	6.54219	0.00215927	0.0111139225003642	244.514575688363	645.889380068106	0	9.43003706389279
Mageb1	5.57312	0.00216859	0.0111553282540241	20.3693477692417	30.2943176996198	0	1.1068060266188
Gm8210	5.77655	0.00219977	0.0112915544912328	3843.81604987452	8331.94466961606	5.20750717706304	216.924849765302
Gm15433	3.47002	0.00223871	0.0114576065551858	31.4850461831063	75.7569815061073	1.02276947210086	8.7230200401194
Gabrq	2.43287	0.00224101	0.0114635123297163	538.89336376721	93.3713829830783	62.0426534331638	55.0672625866667
Lhx9	2.18457	0.00227548	0.0115936390479867	92.4596622411233	50.5117091380813	15.5258697287055	16.0399610415826
Gm28447	2.83305	0.00228222	0.0116187151379491	32.1830807743504	47.660857953034	6.89346627194984	4.26340687492321
Cd79b	2.25315	0.00228579	0.0116277008004732	46.3410348504311	70.2706406455543	12.812154740951	11.6175563489872
Col4a3	2.00017	0.00230355	0.0116871650074519	97.3163946936769	62.9185445329514	16.1747068260854	23.5361791036434
Klre1	5.53833	0.00231039	0.0117095290878955	26.0998192247868	22.8388982342131	1.01582952600702	0
Plet1os	3.80339	0.00231351	0.011722210364008	21.31916385205	36.3807429390207	3.0149231152297	1.07766199739814
Gm29521	3.60256	0.00233179	0.0117900471564338	17.8495963280172	52.2552044094346	1.8179460127732	3.94418550470073
Gpr141	2.68133	0.00234398	0.0118298894922364	38.8894126706699	42.7062088347955	5.06403887012806	7.69459066486227
Tlr1	2.31578	0.00236593	0.0119091072991394	67.8065231252091	269.213979058338	31.4171399420139	36.2552127939797
Gm26797	2.14231	0.00237941	0.0119585420600236	62.407940855366	94.3467369298518	23.2918620047173	12.0926719417938
Ccn5	3.35944	0.00243865	0.0121894622706265	18.4284442899566	98.5704162604441	3.94862064006755	7.4599865150895
Lpo	2.39156	0.00245083	0.0122282023494087	107.447468583116	365.375692239488	23.5254543375827	68.3002403621328
Strc	2.96754	0.00249913	0.0124111722609362	691.337401555712	101.88270216335	16.0640962779755	85.5768682056886
Gbx1	2.28517	0.00252021	0.0124845302530134	108.530532144538	153.939080233826	11.140523353368	42.8710206639742
Clec2i	2.4565	0.00258902	0.0127371020891802	36.7671250060703	59.5002248426443	7.96471722550642	9.58159441421052
Gfi1	4.03002	0.00259028	0.0127371020891802	22.7249506990856	25.3063995067564	0.890644656129372	2.10856007699495
3010003L21Rik	3.33426	0.00261314	0.0128120866727852	42.44167854083	88.4860043569888	1.01564795130765	12.0634135585557
Themis	2.40627	0.00261853	0.0128172734587407	41.8157766139506	55.2604429684945	8.17555384120735	9.99167402181017
Gm5532	2.67973	0.00263352	0.0128567868677411	30.4074140882111	80.3849154518692	8.79413265762568	8.44084600276573
Ocstamp	2.63802	0.00265085	0.0129278683556795	35.2749743990375	49.6552790721057	8.10113233426652	5.49688614723357
Ifi213	4.51341	0.00274272	0.0132416738814243	2204.41937691846	3676.03790257623	17.0821512958902	240.737368308793
AU020206	3.06806	0.0028462	0.0136047809907089	43.0201726339884	91.9368301031914	2.05962964215412	14.0945626604894
Gm813	6.31908	0.00291039	0.0138189852759646	17.97302839964	12.9993146829483	0	0
Spib	2.94108	0.00292646	0.0138743684578734	30.7107143483683	48.9000431257126	2.95075884898856	7.46391996800427
A930009A15Rik	2.53642	0.00293143	0.0138778094090425	54.0264912847973	44.8279524613601	5.10468431901838	12.0116286627654
H2-Oa	2.09849	0.00293257	0.0138797911883342	239.254968726504	99.9477767498281	23.5051136853369	55.8558673359728
BC048644	2.23381	0.00304689	0.0142978075943646	49.4951950943005	67.7877351862067	9.08807978873348	15.8854640822911
Esm1	3.06617	0.00308997	0.0144682027813155	29.8158430556825	48.6985469341251	7.10243435384042	2.19516783541824
Tlx3	5.71548	0.00311767	0.0145695827512558	9.94885311418563	45.8439201328427	0	1.09813687127737
Cckar	4.12099	0.00316399	0.0147370858722453	63.292062056977	10.926790703288	1.01328205098508	3.29639889919649
Cd226	6.28176	0.00318482	0.0148042872662989	16.2747396079057	13.9140917188071	0	0
Gm13652	3.88949	0.00319262	0.0148190840630318	13.5659506181611	63.5631305380616	4.05129825260539	1.09921209238461
Hist1h2ak	6.30549	0.00319751	0.0148346231877468	11.6259379670294	19.0913799818404	0	0
Nuggc	3.30987	0.00323021	0.0149574978565549	32.9515056211417	52.9185639306983	1.01879627652457	7.72689430044708
Ssu2	3.59779	0.00339184	0.0155296521562397	14.3646986142053	63.1998046026384	4.58765772081047	1.80076898058839
Rps6-ps4	3.69572	0.00347274	0.0157881043047394	40.2324889369706	93.4122185369276	10.2180359603087	0
Gm26793	3.08987	0.00347931	0.0158104792531254	29.8338155905143	61.592896906437	2.02704265064082	8.78867274943047
Pate2	2.34948	0.00349628	0.0158469958968704	39.5555404600333	67.0461736890542	8.17883792744159	12.6867463302833
Vmn1r32	6.30991	0.00351337	0.0159089145372742	9.94786897435001	20.866532839578	0	0
Rnase6	2.62584	0.00356102	0.0160653958319091	52.2512878151315	32.8627598260114	5.10011805261028	8.74219851950763
Calcr	3.49093	0.00357135	0.016099805353602	172.474833710604	26.1413562960421	1.5701136043718	15.4097656043908
Igkv4-50	6.5527	0.00358849	0.0161540619629809	31.3665290028259	5.01348772266885	0	0
Insl6	2.23881	0.00359618	0.0161735691654731	116.642964740908	161.765743941695	11.3042316972909	47.7878584931554
Hist1h2af	3.59567	0.00360301	0.0161967270108694	19.6235108425297	44.1158876811214	4.17953651461554	1.07012742168818
Tsnaxip1	6.41913	0.00363639	0.0163201076272223	26.2143205425371	6.95866295873463	0	0
Gm6904	6.26008	0.00379106	0.0168648212825119	10.8070068705962	18.9582300587218	0	0
Hoxa13	3.17348	0.00382244	0.0169702918767312	315.62428556795	125.680168616711	2.01986342876508	47.0286047402829
Dennd2c	2.01758	0.00389613	0.0172402950309335	74.6625189407962	231.675241319139	36.7755400513647	38.8230944946772
Gm27782	6.41361	0.00397196	0.0175037120887282	6.34192304240405	26.7799157396739	0	0
Gm20482	6.37866	0.00399341	0.0175821312935463	25.2911669244803	6.96394885816571	0	0
Cd3d	2.90019	0.00400974	0.0176226119420521	52.3604375767897	76.5698281390888	2.03231278690124	15.3470624660054
Sim1	4.3545	0.0040989	0.017907345458748	81.4582128242389	5.95587194691737	1.01141061786915	3.30146940301498
Hoxd3os1	4.19642	0.00412834	0.0180073363084521	19.0960571551688	48.0703341042867	0	3.88188242602954
Adamdec1	3.66641	0.00416545	0.0181281550867257	39.8173565409539	70.6305721142639	0	8.79623021535887
Nos2	2.59091	0.0041865	0.0181991611679582	86.8458214513171	62.5581037998749	4.0492832934942	20.8936689556969
Tnfsf9	2.37319	0.00422292	0.0183037495695326	61.3272089016001	105.479869930448	7.12595503508515	25.1753079180701
Selp	6.35519	0.00433476	0.0186833587040805	25.5874902905747	6.56723088910673	0	0
Gm7224	6.20978	0.00434223	0.0187071705421541	10.8456929962981	17.8963643920793	0	0
Procr	2.00996	0.00449248	0.0192211007104196	56.0709682615962	102.525585893397	15.5196661381801	23.2116727023275
BC055402	2.31092	0.0044987	0.0192434249614964	48.8349695913827	39.7283387217638	10.129171363197	7.69390015399765
C130021I20Rik	2.5693	0.00452361	0.0193285128580406	46.4323456135902	72.0353225947179	16.7355618402468	4.76524218106519
Cenpf	3.91157	0.00454364	0.0193982348968397	3342.85925505117	5695.79651056318	54.7221756277899	546.614556773241
Sectm1a	5.03752	0.00454396	0.0193982348968397	16.9186172096677	33.6774415576282	0	2.16806027923567
Scgb3a1	3.59082	0.00457922	0.0195141558407977	16.9459577442523	34.0892307546723	2.08125777558208	2.14923208627129
Npm2	2.45427	0.00461545	0.0196337873883415	38.7178824931525	58.7739503496076	12.2521303072875	5.45963527787486
Podnl1	2.62731	0.00476791	0.020117828858201	30.801316731739	52.3828339242639	4.70252472318633	8.96757349402073
Gm6685	4.53365	0.00478154	0.0201488508067176	15.3379196765385	34.1632683043714	0	2.1836985532964
Gm15821	2.3071	0.00483417	0.0203039383528883	71.2232435794314	44.7897961756376	7.13042556585432	16.4101525897452
Gm20541	3.76937	0.00491757	0.0205823729868821	29.842220844521	43.8717104040308	0	5.48885347521678
Trim10	2.9475	0.00493729	0.0206379589757255	31.6283839113168	42.730304408011	2.02862242541809	7.6851141937288
Olfr857	6.16006	0.00498333	0.0207838019255983	10.8097888825	16.9582613857119	0	0
Cd19	4.20624	0.00498365	0.0207838019255983	13.5438528374572	62.5335132775831	4.05176633008863	0
Tspan32os	2.34681	0.00500561	0.020855635397277	37.740310154744	47.4806221327448	6.63738383598567	10.1347347814703
Sirpb1a	4.09076	0.00509286	0.0211094743477411	21.6784069095396	32.5516011876527	0	3.23179256866802
Cldn2	3.41141	0.00521938	0.0215273055419936	101.274022552465	10.9262884430619	5.06579816250015	5.49454978545067
Rps27a-ps2	4.07454	0.00522566	0.0215485793865594	31.5271332812752	22.2970314074663	0	3.25267876683774
Abcc2	2.47668	0.00523593	0.021563077961124	30.4747595650119	109.34199308079	11.9633216173129	13.0192950391847
Gm10521	2.42188	0.00543764	0.0222086199039517	32.5420977866913	46.6952446397856	7.09618995632767	7.68870158636067
Hist1h2bq	2.59048	0.00546432	0.0222939096684847	32.1572354790643	37.7573821075753	4.45649038688557	7.03758064819324
Gm3373	3.60348	0.00547095	0.0223115272390815	55.8587441007811	64.263692042259	0	11.3674891309925
Gm3453	5.37216	0.00549545	0.0223924355227469	18.9607122756385	13.5856781458807	0	0.649398764641758
Cxcl10	4.39679	0.00567874	0.0229065473016178	2010.50798349264	5150.08359688587	21.309323286466	318.665151399267
Bst1	2.13771	0.00568836	0.0229309439705959	65.1056756213367	66.1497812002433	8.25114654768918	21.9780658938014
Mrpl42	6.10823	0.0057496	0.0231342194122464	10.7749353324313	16.0123445309152	0	0
Ighv1-26	4.221	0.00590175	0.0235446132087614	23.2935550138207	16.0360254041388	1.04116502454304	1.0696489020924
Ccl11	3.82544	0.00601221	0.0238714922359145	15.3159911630849	29.8739540388478	1.01990740226232	2.18575566348464
Platr27	6.1819	0.00613425	0.0242759558117499	7.17780744949517	21.032255434309	0	0
Gm6871	6.33577	0.0061913	0.024406381648798	4.51413633640004	26.8737001224973	0	0
Dgkk	2.17254	0.00624204	0.024581225045862	505.127623953893	140.17839900661	33.099245657309	110.162000212985
9430062P05Rik	2.60182	0.00628323	0.0246978638429501	25.3223510621391	51.646112760738	6.07727788832249	6.59497442839565
Gm37924	2.65684	0.00638483	0.0250065944393258	45.2241554869421	35.7518944251709	3.0379454889574	9.89433857818714
Serpina3i	2.81084	0.00662734	0.0256937841018767	28.7999327636437	27.2688670629125	3.83934759077671	4.15494944491109
Rps13-ps1	4.38244	0.00667289	0.0258170088833675	4976.3247801173	9011.9920542199	34.258942446539	636.452626988205
Gm12184	2.07831	0.00668594	0.0258515130342985	70.347862466965	74.6305633729587	25.448557690977	8.75699420526905
Ccl1	6.20565	0.0067069	0.0259135283927152	22.6640112959759	5.94734114570163	0	0
Selenbp2	6.048	0.00673137	0.0259976161824325	10.9216417545522	14.809928023983	0	0
Sapcd1	2.71686	0.00688584	0.026414008279996	67.0681703485399	36.0865479848245	2.98412282922924	13.4693013126268
Gm3654	4.32815	0.00701789	0.0267924206386515	18.9699337745378	24.0158562411482	0	2.19006681841676
Hsh2d	2.70209	0.00710193	0.0270756858419237	21.8750759101975	51.3783184130509	5.90249855039312	5.31366018793716
Cdkn3	3.56731	0.00732371	0.0277398754172618	40.6510877508684	127.071262842127	0	14.2364200372911
Gm28898	6.11362	0.00738544	0.0279461948623999	19.8858895302824	6.95895563940762	0	0
Klk1b22	3.74003	0.00761519	0.0285963494976733	21.6751111639474	65.0910826640311	0	6.56679929825732
Cubn	2.22246	0.00778882	0.0290612501142997	67.5877608459143	133.820212363753	34.2178491832309	8.76676423409111
Gm27957	6.03799	0.00780273	0.0291018689827252	8.36299754193701	17.1919992379171	0	0
Pnma5	3.16309	0.00784564	0.0292222792641607	17.5932975422462	124.728583344734	2.80118793435749	13.1588481318718
Acsm3	2.35881	0.00787298	0.0293014261260902	31.6725213997942	34.2567327832248	6.99292010462897	5.82025376013065
2200002D01Rik	2.76436	0.00795747	0.0295407245606969	32.0210699961025	20.1685673255369	3.9450652399525	3.64314523931763
Kif20b	6.11439	0.00808245	0.0298730827557584	427.328256041539	714.172456507692	0	16.5104216276465
Ifi203-ps	2.22333	0.00811265	0.0299559516455612	33.4455558093655	55.6374501851547	8.11014723719352	10.9836165615298
Snora31	2.44848	0.00813362	0.0300161057140778	29.5751048017182	49.5704795794415	5.0068036731036	9.50855092019654
Gm28809	5.14206	0.00821039	0.0302197134950749	13.6593809918311	18.3271890035284	0.783311532201344	0
Adgrg5	2.6579	0.00824136	0.0303149155102026	64.8902524797615	72.3003268427638	2.91219515749659	21.3188857433906
Cd300lb	3.77573	0.00825392	0.0303379311284546	12.6693414029886	32.2575247107539	1.04106106041789	2.25636810730704
Klrb1c	2.97578	0.00832543	0.0304997815901003	19.8672909085117	29.0464349611586	3.42695743264448	2.78518298988561
Gm16531	4.03391	0.00837477	0.0306430923866855	15.2570618659074	35.7592532611274	3.055068660154	0
Adm2	6.0771	0.00850886	0.0310320453094641	6.31733759204271	19.9141750165744	0	0
Prss42	6.07657	0.0085151	0.0310488987542785	6.32204639116411	19.8993425012749	0	0
Hist1h3b	5.06534	0.00853087	0.0310948431347159	16.2305545529204	19.1314980337934	0	1.09019577092706
Pou4f1	5.11679	0.00856725	0.0311977036571271	328.588380254162	662.990095242602	0.53396183544943	28.6003145824293
Kynu	2.07908	0.00869433	0.0315649059759695	47.447328420688	58.2786062898151	7.9050650196468	17.1098118817854
Trim69	5.05262	0.00870705	0.0316051158580465	16.2831632684189	18.9231863220455	0	1.09863589953098
Gm27861	4.36581	0.00872691	0.0316533545936616	12.9084128706155	30.3259926628442	0	2.1239883773326
Xcl1	3.23059	0.00873464	0.031669436843832	46.4214618105891	13.0250243272097	3.11494414686216	3.23029054433874
Gimap5	2.42038	0.008776	0.0317655466538032	30.2839150721682	106.489223942538	8.30615679537242	17.5369314628929
Tmem221	2.12694	0.00889649	0.0320930577546411	36.1095496566155	55.6883140885542	12.1945509601545	8.76934782390493
Gm26772	2.64342	0.00898338	0.0323553477063208	28.9409083216585	37.740415720353	3.03843286467158	7.69457057834243
Gm37170	6.01539	0.00898723	NA	7.22931685172375	17.8991992307077	0	0
Mia	2.4885	0.0091886	0.0328818438942646	68.8625662151814	76.1098228036906	3.23695662084967	22.5890295079636
9230111E07Rik	2.63164	0.00931274	0.0332395676615538	25.1645882496495	33.9127089081514	4.0980792620674	5.44420260785487
Arhgap8	3.54661	0.00935974	0.0333331467078822	15.7836930501574	27.7151049379628	0.758584291200536	3.11897110201516
Irx3os	6.02604	0.00939883	0.0334166968340413	6.34341957955179	19.1239984514874	0	0
Gm8206	2.35896	0.00944231	0.0335279663024446	47.3741331815601	81.3857626242318	4.93230999424157	20.2619609268921
Gm38001	3.69718	0.0095044	0.0336954222215907	13.5678130989084	27.8062244717454	1.01257155837415	2.1988807877784
Prlr	2.71347	0.00962069	0.0340357688394773	934.56966434988	72.6713024605423	29.2659115200163	124.360888792092
Cxcl9	4.03689	0.00997742	0.0350402022764088	1597.63210291401	3317.82904622781	18.2399158406183	281.281955714969
Prdm13	5.93447	0.0100126	NA	15.2536773955497	8.4831335602173	0	0
Rps12l1	2.96174	0.0101264	0.0354147712547203	30.327244029364	19.050042407757	3.13465238596166	3.21038226506454
1700056E22Rik	2.40303	0.0101397	0.0354550202267942	26.7013529888389	41.9219911215322	5.67922003592408	7.39951828901936
Calml4	2.6894	0.0102807	0.0358501992644674	51.0804399275204	50.6997607691706	1.86422740875856	14.1203872516008
A430105J06Rik	2.15154	0.0103314	0.0360137955421788	38.7780929180277	60.7032071749646	7.12674046196305	15.3227014255919
Xlr4b	4.40135	0.0104462	0.0362889379327199	632.393161817278	1221.76290058937	3.37450145934337	84.7740317548272
Gm26920	3.28153	0.0104894	0.0363867318372313	60.6294591177976	66.6568843218778	0	13.1935865596949
Cyp26b1	7.21145	0.0105169	0.0364560595010649	0	57.5487234269624	0	0
4833417C18Rik	2.01861	0.0108642	0.0374439607713827	36.0717531259544	70.6557531492998	14.2541221268222	12.0388167918085
Gnat2	2.42438	0.0108999	0.0375268174682602	23.4867223161433	59.2719221946328	8.1734675277844	7.11880755195148
Gm2381	2.58932	0.0110383	0.037881266682346	20.8060932364412	107.245029789781	8.09907529835842	13.1953123001289
Gm3675	5.89132	0.0112994	NA	8.12944040564092	14.9224965266129	0	0
Zxda	3.27997	0.0115284	0.0391947280483032	9.94378812315987	51.6614960925143	3.04101868292412	3.29534287515803
Pkp3	2.47862	0.0117248	0.0396385834611505	24.4859299988052	51.0538445254146	4.59834356139742	9.30834019558045
Krtap7-1	5.90035	0.0117425	NA	7.17656351637589	16.0273531519209	0	0
Gm38345	2.68448	0.0118587	0.0400049387908544	36.1206472514271	32.8093736181043	2.03128876131426	8.77341726960957
Meox2	3.56063	0.0119669	0.0402429113360538	16.2679586799428	20.8665740022176	2.02818382497373	1.09807061604588
Rhox4a	5.86585	0.0123158	NA	7.7123162798427	14.9139783329131	0	0
Gm18852	2.21279	0.0125762	0.0417233397360511	58.7901812146799	29.7936740914691	7.08880737794041	12.0927005699786
Gm6526	5.00706	0.0128743	0.042448978510403	9.0162437259342	24.819334537588	1.01421932036479	0
Myo7b	3.05097	0.0131731	0.0431901071947392	20.8156198194607	41.6931597719278	1.01154139686125	6.60222861911191
Mrip-ps	7.08135	0.0131768	0.0431948124197336	0	52.5876265798105	0	0
2010016I18Rik	2.12288	0.0132379	0.043344109697134	35.2518100145593	50.7042038503406	6.78512550183544	13.1234471914332
Kcne2	2.92755	0.0134442	0.0438292076424677	118.863431717838	10.8258804364882	8.38047665657949	8.68248593390631
Oxt	5.62397	0.0134455	0.0438292076424677	886.893667073782	12.0194662502253	2.0743532470056	16.1663619358335
Ren1	5.90782	0.0134667	NA	5.41898535168651	17.9091159460291	0	0
Cdkn2a	4.81718	0.0138279	0.0448329205892398	1854.74418977772	3241.5345786366	3.09200457340804	177.712393455504
Ifi208	2.35003	0.0138965	0.0450249207144188	55.0974880137033	27.6090656834399	4.82082641763404	11.5199051130697
Spon2	2.23036	0.0141091	0.0455223397002018	28.9103633005666	40.7496815709929	6.0885556506287	8.77976767157582
Ywhaq-ps3	2.28046	0.0141249	0.0455336352033773	25.136764948388	72.8677752057907	8.21286648410945	11.9570461929096
Zfp600	5.20513	0.0141545	NA	7.46770417959344	13.9146615402004	0	0.381031571240355
Nek4	3.39333	0.0142347	0.0458046385844462	51.4885753859706	23.8210221826356	7.0879478699919	0
H19	3.96394	0.0143253	0.0460578606801615	5704.25534902222	1507.78168622294	33.2721383477173	428.947242080388
Aqp2	3.09261	0.0143405	0.0460910756917382	14.4365300118834	30.8381837861443	2.03429357126114	3.28600098901262
Gm38037	2.26878	0.0143871	0.0462100356377046	27.9862022842787	42.7592988558734	9.14513919580232	5.48122713295488
Dnajc22	4.99249	0.0145347	0.0465987764443441	12.6336651610884	12.4169936842486	0	0.656218152638674
Gm24166	3.02155	0.014601	0.0467334962536613	17.3067673419939	25.1411306538338	3.13068263772684	2.09220894656282
Gm830	2.85947	0.0146417	0.0468403884474595	28.0373692876666	17.8766571935703	3.03826239952577	3.29782689412186
Magea4	5.91542	0.0147133	NA	4.50468542184444	18.9507981979369	0	0
Gm20537	3.42236	0.014858	0.0474052647503869	22.1973042782418	42.1289653916507	5.89465484231141	0
Adam2	2.58096	0.0148977	0.0474779425888549	36.1572092836534	47.6893783835688	2.02755194885848	12.0819032779633
Gm16325	5.75508	0.0151338	NA	9.04502406471435	11.9217466702416	0	0
Gm2666	5.74954	0.0151388	NA	9.90582109849843	10.9764842803685	0	0
Hoxa11os	5.75484	0.0151389	NA	11.9061332775947	9.0568854733623	0	0
Plac1	5.75081	0.0152247	NA	9.27779422484251	11.6226425066669	0	0
Gm16574	2.32177	0.015535	0.0490536519343649	25.1397517784223	43.9166812497398	5.13191075614304	8.69763353276018
Veph1	2.01398	0.0156454	0.049321728189399	44.3453831785313	41.6937713838424	7.08106213293899	14.3043709826655
Gimap3	2.35412	0.0159702	0.0501157305009313	39.7474410476386	81.5054654866421	4.05983792131269	19.7512426072069
Gm30074	4.81637	0.0162892	0.0509010153395689	11.7396813288997	17.866399551351	1.01281506773465	0
Blk	2.82157	0.0162937	0.0509044454387178	18.0748993716153	34.7784352997149	2.0283084555698	5.49007290646754
Oas1h	5.82536	0.0164763	NA	5.07713321060406	16.9910823376539	0	0
Ucn3	6.08833	0.0166478	0.0518113221819823	24.3792790367404	1.99040416303801	0	0
Gm29460	2.39861	0.0168574	0.0523369002236766	32.3048423473574	40.9375292646001	3.08231308971229	10.8627956034035
Il17f	4.8452	0.0169683	0.0525710072318093	9.15421915430652	22.6630572488482	1.10272795952889	0
Gm9574	3.05637	0.017191	0.0529793548707191	22.4779597045171	21.9372668809137	1.02371827070417	4.35815647782956
Gm15091	5.55684	0.0174097	0.053516222713934	177.335822154684	493.716762295581	0	14.287869610237
Mfrp	2.45021	0.0174125	0.0535165383229468	207.851138985831	21.4864534977066	18.1986203493788	23.7966174837114
Gm10132	4.77346	0.0174764	0.0536700399757021	12.6107592324556	16.2156321314625	0	1.08426046853682
F5	2.25716	0.0180069	0.0549942789538468	354.798057437161	36.7277127307136	44.5015454000652	37.417018221987
Ms4a4a	2.26009	0.0182054	0.0555100424214124	22.4754985246391	58.8360873053023	7.16745310578645	9.8042548644076
A430093F15Rik	2.674	0.0184693	0.056074914362635	14.6189695104608	37.2871017755175	4.99275529505355	3.08648106253733
5033426O07Rik	3.67977	0.018583	0.0563137351451569	19.8523267603719	19.8534038856526	3.04043123323158	0
6030498E09Rik	3.91307	0.0187714	0.056700056753986	8.99977699866621	37.7339148181248	3.04753628252678	0
Eif2s3y	4.02365	0.0191551	0.0575488926410858	827.803922315411	1024.42272873479	3.96055036593732	110.261191685264
4933436I20Rik	2.13563	0.019186	0.0576237785275736	42.4871630721075	61.1247453418432	5.02821118396864	18.66200547894
Ifi214	2.87872	0.0193527	0.0579887841790277	60.5660922953128	94.9520054899275	0.691095376843814	21.2560332865369
Gm28635	6.8452	0.0195431	0.0584230048791548	0	44.6498716243674	0	0
Hist1h3e	2.83544	0.0195523	0.0584414671599746	14.3843190557691	30.9138763807521	3.07176561676562	3.26808495480253
Gm26670	3.03497	0.019704	0.0588125652649998	18.0869065087554	25.8235381195516	1.01292929168263	4.39647052386935
Gm6768	5.80032	0.020006	0.0595202058948288	569.958205444855	898.106569004993	0	26.3723097782416
Ccrl2	2.05671	0.020146	0.059843712383951	41.5775146181829	65.5764694261961	6.08352813170079	19.7680324882243
Dnah3	5.66028	0.0203715	NA	12.6721273832717	6.94601874432081	0	0
Gm12188	3.71747	0.020376	0.0603598907512729	13.6360064623945	28.3164898230113	0	3.23001585130217
Ighv4-1	6.98007	0.0204287	0.0604464617221441	403.943205805768	4.05657892809989	0	3.2474296001858
Cpa1	4.25865	0.0207615	0.0611067452812976	6.33438401919296	31.206069154701	0	1.92286366144434
Igkv12-46	3.97528	0.0207778	0.0611360273637476	6.25224710385853	27.0645539049863	1.04405393096376	1.06979820306269
Hoxd8	4.72821	0.0209543	0.0614930265708559	8.46386729171751	21.7725312878007	1.15277814799842	0
Sucnr1	3.50945	0.0209749	0.0615278545494484	9.02666727515337	26.8511994970054	2.03272029599957	1.09603648316317
Gm10552	3.44497	0.0211943	0.0620106981790933	20.5272729849318	28.4990928055325	0	4.61575549750534
2610318N02Rik	5.86317	0.0212272	NA	2.70713498037823	19.9163481517086	0	0
Cd300ld3	3.03169	0.0213851	0.0624550598733602	50.1736417054794	92.3960232414543	17.3379856815475	0
Pglyrp2	5.62491	0.0216507	NA	7.22803359963716	11.9349180148998	0	0
Gm11413	2.28116	0.0216902	0.0630877715198521	21.6575674588532	54.7080834598626	10.1690979428967	5.47772630260987
1010001B22Rik	3.11655	0.0223182	0.0645341035912419	17.8927449956218	19.010273308237	1.0334786949446	3.24293310393152
Gm13657	3.36911	0.0223807	0.0647049272165017	12.6463646047643	19.8799772452346	2.03007919003424	1.09721937015687
Gm20521	3.61383	0.0227996	0.065640206658911	22.6023850825212	16.9636658166631	0	3.29152326995932
Atp6v1e2	3.76953	0.0230264	0.066128220848264	9.9051550434516	18.9269673322893	1.02088088867292	1.09201574954269
Avp	7.03913	0.0231043	0.0662496691891036	1545.75275653761	27.2338897544084	0	11.9765461438443
Gm7582	5.64252	0.023235	NA	5.38015390412712	14.0298476982473	0	0
Hottip	3.58539	0.0236143	0.0674108180033235	39.8935295332057	11.9529093870096	0	4.38408078314889
Ifitm6	5.72828	0.0236614	NA	3.59142841848594	17.0141425669918	0	0
Btnl6	3.96601	0.0236715	0.0675342046151308	22.6129327739746	10.9596366845882	0	2.19669804538771
Ccr4	4.67061	0.023732	0.067686570219194	18.1008081049838	8.94988993917522	0	1.09980975982347
Ccr8	3.58756	0.0238113	0.0678725921441028	19.8875436217637	18.9674076183802	0	3.29055486858564
Rab17	3.64865	0.0241699	0.0686375564699296	13.2503502451359	25.2965732916225	3.02261468567282	0
Mmp13	2.16037	0.0242374	0.0687525534210947	23.5044258467148	52.6535499251858	6.08160098998967	10.9851310223345
Gm16405	3.84338	0.0247598	0.069893106574437	12.2038160688243	25.5364684103993	0	2.89667033699011
Fbp1	2.45746	0.0250088	0.0704307117703328	15.9362279386082	46.3500400256765	6.98282431906537	4.29948512490727
Gm2619	4.03816	0.0250217	0.0704569040927893	9.61442831503698	20.945095347589	0	1.78918932914069
Gm13241	2.00691	0.0250847	0.070565941475572	45.8154032056841	74.8298348751617	6.15202123640959	23.9387376299325
4930432E11Rik	3.3883	0.0251093	0.0706208849707344	23.5430847679173	21.8405765262266	0	4.40442560414434
Gm28308	3.93913	0.0252084	0.0708415914154306	10.8316382525678	22.0710370329237	0	2.18613893393546
Mmp27	5.63698	0.0252115	NA	4.56416489993156	14.7661850374014	0	0
AI427809	2.29999	0.0252933	0.0710241244443543	23.3186963736987	66.2797820676673	4.89538785204593	14.3799193451473
Mylk2	3.27754	0.0253748	0.0711817603742794	7.23347001576005	33.7734209525567	2.02651745149819	2.19764130261367
Ccna1	5.54133	0.0254005	NA	8.12793774821171	9.95017022148282	0	0
2610027K06Rik	2.92635	0.0254622	0.0713734775460613	13.7845037690437	21.2074245157427	1.4578082103457	3.15369587845492
Arl9	4.69609	0.0257808	0.072025299682198	7.05492907911647	20.0423412261976	0	1.064052868717
9230105E05Rik	5.5548	0.0261426	NA	6.32783197815325	11.9286890247145	0	0
Gsc	3.34326	0.026282	0.0731283749696736	37.9734650950482	16.9615220512489	0	5.48635479498337
Ttr	5.57517	0.0263038	0.073150459900475	12761.9215496819	37.8254751254034	37.6972631203765	230.79623755056
Pilrb2	5.52743	0.0263116	NA	9.93854619950109	7.95661200993319	0	0
Gm21749	5.52657	0.0263432	NA	9.88239448843157	8.00182143556349	0	0
Abca16	2.98918	0.0266822	0.0739852633393272	45.017709074396	72.2670364762615	0	14.8190223063908
Igkv14-111	4.04484	0.0269049	0.0744633347156084	48.7952747431456	4.05244421278198	0	3.24370175959523
Tnfsf11	2.35576	0.0270285	0.0746764529000975	21.6878205046127	31.799513395062	7.1003061022104	3.29357121326046
E130018N17Rik	4.61692	0.0271128	0.0748605326868572	8.13769481352007	17.955454311773	0	1.09743281185067
Usp44	5.65014	0.0272077	NA	3.61762342550674	15.8973591727607	0	0
Cpa4	2.11341	0.0277756	0.0763618165633006	25.3136654761323	62.5861168749128	6.0810733128057	14.2816998292525
Npvf	4.54616	0.0279856	0.0767279358322781	11.7382727149937	13.0270771282987	0	1.0939469153856
E230015B07Rik	2.45397	0.0290155	0.0789537685814983	12.6525225719559	55.2029386940854	5.83967972519504	6.33108796451237
Gm20496	5.50911	0.0292407	NA	11.6323557609898	6.025530600328	0	0
Mucl3	3.73243	0.0296078	0.080236524382775	7.23178964481543	20.8634088103536	1.0136872469166	1.09843470497869
Platr14	2.15014	0.0296348	0.0802870512874057	22.6510677133283	68.4056880831759	14.3376637031177	6.32958820104532
Gm15326	2.43316	0.0307625	0.082713702832853	18.2964852581994	37.0682864943031	3.12456507319514	8.15424926709844
Tnfsf4	5.45252	0.0309807	NA	9.03550936696014	7.95620044916491	0	0
Samd3	3.13908	0.0311544	0.0835107471163203	53.2177193974994	18.861730694396	8.11083276988749	0
Gm3317	3.19084	0.0312807	0.083826123217843	25.6879879068947	21.876300436802	5.15340604375138	0
Fpr2	2.51462	0.0316172	0.0844809045858787	40.5618030257305	27.7681884587914	1.23133238603778	10.4377880131037
Cnga3	3.29205	0.0319417	0.0850290494113007	35.4353403487776	5.92263232667158	3.29938935544692	0.895378659946636
Hmx3	5.445	0.032071	NA	9.93178592236114	6.96677436330085	0	0
Tnfrsf26	6.52315	0.032346	0.0858797250681594	0	35.7198972994939	0	0
Cyp2b13	4.51316	0.0327594	NA	8.11797725272693	15.883557811222	1.01385190279487	0
Mnx1	5.45278	0.0330502	NA	5.75834604665997	11.2357768691212	0	0
Ccdc150	2.31529	0.0333161	0.0878253761477949	40.1110500621347	92.9820367462336	2.94436864130352	24.8508872992997
Gm14648	5.59303	0.0339881	NA	2.68163037916538	16.08461574176	0	0
Wfdc12	3.37829	0.0342943	0.0897282179626498	45.1378856516391	11.030374981325	0	5.4671618162101
Gm14819	6.4825	0.034368	0.0898967250438415	0	34.7276779300635	0	0
Gm16565	2.69028	0.0346658	0.0904789128900852	16.2973195185039	42.9027861325899	9.14104541931353	1.69226797222543
Cxcr5	2.34534	0.0346946	0.0905418237162429	18.07951643349	29.8048214539924	6.08209757053038	3.29531577718971
Fitm1	2.83346	0.0350459	0.0911496485124622	16.2041828559036	21.9188221652631	1.02139219028166	4.36634749479554
Gm3550	3.17292	0.0351642	0.0914201641984175	14.4455267529176	13.9209441724753	2.03198807425637	1.0963640450165
Gm5150	5.66582	0.0353352	NA	1.80439506688965	17.9283053092648	0	0
Tesmin	2.04041	0.035525	0.0921120463331577	29.7997938501191	29.4198873269429	4.73254242736588	9.86249609115171
Fasl	2.16362	0.0355289	0.0921120463331577	18.0661801294522	38.7660371599164	6.09027132767902	6.58328593391318
A530095I07Rik	2.89455	0.0355816	0.0921941618403943	13.4870968871754	17.9483832225673	2.04734750541742	2.1791562979693
Hist1h2ad	2.81901	0.0356683	0.0923690094282961	20.5656990943184	17.0154326581332	1.03459512051054	4.31996123002062
Gm29257	2.88036	0.035967	0.0929299381257018	16.1258364554125	14.993991546038	2.06125504015129	2.16696807097604
Trpc2	6.43303	0.0361343	0.0932747043754389	33.5090714091423	0	0	0
Ncr1	5.38131	0.0362856	NA	7.22322492186244	8.95714753664013	0	0
Pdcd1lg2	3.1484	0.0364753	0.0940160986588792	27.1362179504289	20.9211674149034	0	5.49206973982199
Gm14822	2.45842	0.0366497	0.0943647045706933	16.3069875937425	24.1163037654388	3.09043362791985	4.26541297485808
Gm14139	4.81715	0.0367729	0.0946312036521822	141.329009243157	288.804306509019	0	15.3216439317194
Gm21817	2.19222	0.0370212	0.0951346427624543	21.6948886716555	26.8247936197824	4.05491234737382	6.59038766263946
Trav7d-4	5.40173	0.0370839	NA	5.36119891202609	11.0624261498919	0	0
Gm10020	5.88559	0.0372421	0.0956322815172718	1200.07773323757	2600.64459233784	0	64.3067624579603
Gm8126	5.39659	0.0373444	NA	5.42066311233142	10.9410723024367	0	0
Serpina3g	4.08457	0.0375225	0.0961814597926326	537.973033134956	980.78334715297	1.51578941783557	88.2440369028053
Tsx	4.52398	0.0375252	0.0961814597926326	5.41766432999709	19.0395742644365	0	1.0939469153856
Troap	5.19021	0.0375543	0.09623046626487	369.188609793163	593.041356229905	0	26.3842718846132
Gm16617	2.00536	0.0376339	0.09639585586208	21.5194611765486	41.9587027937779	9.26077544692895	6.50958785058528
Gm15107	5.0931	0.0376547	0.0964235987239833	218.050915124264	493.715000749243	0	20.8823228893455
C230024C17Rik	2.48278	0.0378279	0.0967626104233617	18.9916938877886	21.85033379376	5.06443192396896	2.19831265704609
Gm4131	3.57334	0.0378613	0.0968107996982475	17.133726091349	7.96132555334825	1.01819015854585	1.09440354161261
Gm13404	2.10551	0.0379203	0.0969359398527062	32.5202492728789	69.5784042816414	4.05992524248786	19.7508899977105
4930550C14Rik	2.96292	0.0379281	0.0969429788109785	24.2911455015232	39.7215705177302	8.12918453584331	0
Gm8815	4.46553	0.0387421	NA	6.3118823261357	17.1176561354994	0	1.09019577092706
Gm29343	3.40397	0.0387655	0.0985599489866836	17.1584610015182	17.0271564249319	0	3.28294829152096
Gm10718	2.63887	0.0388038	0.0986183389281117	19.7288354746866	26.9709721957086	1.02872078483429	6.51091653872625
Gm13717	4.39738	0.0389625	NA	9.03849652435269	13.1685178955461	0	1.08111273158508
Gm6139	3.23356	0.0390482	0.0990561819726737	8.09540451626079	21.9310538565802	1.02294384919277	2.18044599428029
Irx5	5.13459	0.0396294	0.100161071037549	310.395274504666	576.9767301296	0	25.2893270985492
4930540M05Rik	2.56068	0.039657	0.100204391483453	13.5521475736374	23.8529677414469	3.04410825121612	3.29256513334137
9330121J05Rik	2.37666	0.0397227	0.100278416390018	20.7969321062824	40.7258153137661	2.02639228730672	9.88989344665063
Gm12186	3.71017	0.0400761	0.100892617651714	15.2527855050684	11.9201060742807	2.0372227933971	0
Slc3a1	3.0235	0.0402662	0.101196306150953	27.1464046276707	25.8703551301329	0	6.59617041950355
Ms4a4c	5.14245	0.041864	0.104261914588075	166.223570838376	569.303388284433	0	20.8015760626835
Steap1	2.86513	0.0424543	0.105363919612978	41.412997279513	7.09342796486288	4.00652416507822	2.6610997874835
1810034E14Rik	2.08355	0.042475	0.105388087383666	24.0510659804328	28.9540556995913	3.70939491582758	8.814876315991
A530083I20Rik	2.3124	0.0428997	0.106138002051607	42.3699118304811	13.9978224784078	3.57122786772624	7.73542777791471
Matn1	2.20555	0.0429192	0.106148307806238	156.28715253473	14.9090460459985	15.2230729582521	21.9474037659849
Gm21813	5.68013	0.0430175	NA	18.8663894779148	1.00022767944544	0	0
Nkx2-4	6.31108	0.043207	0.106709183414282	30.7921196732659	0	0	0
Gm9918	2.0555	0.0433819	0.107031340752325	18.9759019040666	37.7632166184678	8.11536794870228	5.48887399272422
Gm18301	2.36973	0.0434981	0.107235538255318	18.8904398618451	30.9015261836685	2.04565518298676	7.63228526047954
Tff1	5.29026	0.0436421	NA	7.18804719363027	8.00087386711053	0	0
Fbxo39	5.30628	0.0441692	NA	5.42015987141455	9.94735285341509	0	0
Vmn2r11	2.07132	0.0442363	0.108651743161339	19.9096635804962	28.7890666579352	6.06976390374304	5.50146846497178
Dnmt3c	2.94629	0.0444634	0.109101272636162	7.22916923691852	40.743532752533	5.07178034328883	1.09783314197138
Gm10851	2.20323	0.0448504	0.109865844332182	18.0580317937792	25.8520727832769	4.06351601542333	5.48233513283321
Clca2	4.29404	0.0455824	NA	9.95755924108484	10.9310829329835	0	1.10034786544622
Rfx8	2.10786	0.0456828	0.111465111023939	23.488474440438	34.7875368957931	10.1485329734428	3.29215966257631
Serpina1d	4.292	0.0458666	NA	10.8515496828435	9.9713485997724	0	1.09773195449532
Hist1h3c	3.39632	0.0458955	0.111832145344137	10.8213662131994	23.151282014858	0	3.27140203908208
Dppa4	5.35647	0.0460267	NA	3.45483153489171	12.4848328419745	0	0
Ube2u	2.83205	0.0461468	0.112208919055444	17.3286299328455	14.3206059114851	1.05944982612347	3.42323327307545
Gm21994	5.27268	0.046207	NA	9.01196745632915	5.98273828929729	0	0
Gm38293	4.29667	0.0462384	NA	11.7198667352549	9.06913763419198	0	1.08957697867319
Gm13569	5.27108	0.0463056	NA	8.96020654278274	6.01729909968537	0	0
Iglc2	2.06419	0.0464366	0.112661674514533	34.0132516218694	33.006229792008	3.09728904659586	12.9829752672163
Gm38188	3.64874	0.0468391	0.113466739040927	9.93447079776879	17.0235687756752	0	2.18895572900737
Gm21960	3.05464	0.0469945	0.113728696041768	14.2576449659115	12.0355607737261	2.08762660163033	1.07192469407188
Acox2	5.35956	0.0474252	NA	12.9929306696155	3.04308389165622	0	0
Atp8b3	3.27331	0.0481181	0.115720213392464	9.9463774283521	29.7725286874304	4.04669917011042	0
Kank4os	5.32211	0.0481411	NA	3.61590730948714	11.928678065706	0	0
Fcrl5	2.75834	0.0498088	0.118806588117772	8.13465823836408	27.8204927701717	2.02787577643694	3.29462746031907
Madcam1	2.61139	0.0501836	0.119463659944314	13.5349628675812	30.8370605182846	6.10229310195076	1.09542108962302
Sh2d6	5.23521	0.0508429	NA	5.06524863916792	9.57990849873948	0	0
Hoxa2	4.8682	0.051046	0.121107825092515	227.062525653523	478.039590520223	0	24.1706891330541
Arhgap33	9.31516	0.0515934	0.121990123990337	247.242607964753	0	0	0
Mcpt1	5.33281	0.0518723	NA	2.70396083688935	12.9608229963085	0	0
Gm26394	5.20658	0.0519055	NA	6.12861555903601	8.21096152857804	0	0
Gm12056	4.2466	0.052235	NA	7.23290970021717	12.9713504836592	0	1.09722533063497
Il21	2.85776	0.0523479	0.123274455134108	8.11176132687298	29.3013855867729	4.13115371377243	0.896206307313213
Gm29106	2.92375	0.0525428	0.123627524529893	21.725652893658	27.8242823563255	0	6.60213557141366
Foxa3	5.20975	0.0525815	NA	5.42266859235254	8.94847576616178	0	0
Gm29222	5.19242	0.0528885	NA	7.23123255646634	6.95895563940762	0	0
4930503E14Rik	4.26323	0.0533252	NA	6.29969294746485	13.9020096343498	1.0158667716623	0
Tuft1	3.11433	0.0540983	0.126452652329825	33.416549737746	10.9182078465841	5.06359655427924	0
Gm14321	3.15745	0.0542206	0.126618703963923	15.928233002447	7.53874590979546	0.849308972425273	1.7845921156345
Helt	5.1835	0.0544299	NA	8.12760443383041	5.97034696775032	0	0
Nanog	3.61018	0.0547216	0.127587692347296	7.53875288757837	19.6567746029397	0	2.28441531751788
Uncx	2.78263	0.0551659	0.128324981462414	50.0599104862982	25.8595456306062	0	11.1329725851373
Fam205a3	9.16493	0.0554822	0.128967049922097	222.790042341865	0	0	0
Trbv13-3	5.23233	0.0558878	NA	3.58732133275863	11.0217553317723	0	0
Egfros	3.59115	0.0559071	0.129752794636037	8.1471696366899	17.8866773903168	0	2.20074285349618
Siglecg	2.09252	0.0559537	0.129827924622345	30.4253568706459	36.5794913559334	2.50774961833758	13.6564685198375
Ttc6	3.25528	0.056036	0.129956205098027	18.7139781742626	9.58084050062889	0.697420474210768	3.35880560102791
Tlr11	3.28416	0.0567089	0.131232314415887	16.6742719556946	12.2117214838152	2.8890754328917	0
Gm17045	4.15785	0.0584898	NA	9.93393374349659	9.01410802585223	0	1.09433905898502
Gm805	3.31146	0.058945	NA	9.04288620696972	11.9190736936191	1.01304488822867	1.09901339515964
Stap1	3.53716	0.0591703	NA	9.96560747628754	7.2313866493892	0.733162956606933	0.75706665315951
Gm9892	5.23808	0.0600759	NA	2.70362551895977	11.9653204302405	0	0
Hist1h3h	4.15801	0.060519	NA	7.06481747639244	11.9182086762113	1.03506339092321	0
Brs3	2.59911	0.0609661	0.138633928527506	27.1224057311827	11.9209761153231	1.01346996708954	5.49315173372848
1700084C06Rik	3.50664	0.0614836	0.139497569994492	10.7286637165255	12.9187110742559	2.04360719206174	0
Hist1h2ae	2.42633	0.0622873	0.141022012974726	17.046516584722	34.9511829802179	1.02780764237452	8.68764896899103
Mcoln2	3.8465	0.0624004	NA	10.8752788674794	11.5374366944874	1.95353716377024	0
Izumo1r	2.43841	0.0625671	0.141505575225659	13.2322625974313	23.1393801030983	2.39499015288328	3.95465347524231
Rnu3b1	5.10612	0.063015	NA	5.43099641936069	7.94200380183323	0	0
Gtse1	4.87159	0.0633852	0.142969396078087	528.348825149334	717.622992660305	42.5337828248472	0
Mir142hg	5.11704	0.0638106	NA	4.50591689579529	8.97424053912207	0	0
Gm14586	4.26183	0.0640998	NA	3.53249305633412	16.8837964529417	1.03505906846246	0
Gm9915	3.18665	0.0641628	0.144230436618659	13.5642239907024	15.9549832541201	0	3.29307721492353
Six6	2.59959	0.0644571	0.144702933960704	46.134352242762	4.96511466706171	4.0496810928581	4.39830790149657
Gm14661	5.08789	0.0645071	NA	7.23034024956332	5.96555524657505	0	0
Hist1h3g	3.28248	0.0649777	0.145575032494785	8.1085762146231	23.2476398396842	0	3.26083520707955
Gm13864	4.09522	0.0653545	NA	8.12528027324762	10.025702613502	0	1.09357875314979
Hoxb4	3.19115	0.0654662	0.146325848738398	11.764711009601	17.9038703334591	0	3.29890377440492
Eif5al3-ps	5.13233	0.0655741	NA	3.57404286318834	10.0570035720993	0	0
Trbv1	4.30722	0.0659576	NA	2.70478119202649	18.2544202840303	0	1.08256579202509
Klra8	5.12618	0.0660825	NA	3.60829232762613	9.96154373821714	0	0
Klra17	4.09994	0.0664081	NA	7.11258057323007	10.9862850182844	1.02237979423997	0
Actbl2	4.09185	0.0664468	NA	7.24019042912776	10.9394169075342	0	1.09976332419322
Fezf1	2.51657	0.0667623	0.148515754002846	55.1328844305951	5.96168534103924	3.04201663970286	7.68703804108156
Gm28134	5.07852	0.0670167	NA	8.1351284874638	4.97068757235668	0	0
Gm37644	3.24143	0.0670969	NA	9.03692486301377	10.930804274864	1.01426142196139	1.09791821085833
Duxbl2	4.9396	0.0679738	0.150480540871684	554.013292724595	914.840227274082	0	47.8716572302296
Gm5537	5.97862	0.0682822	NA	24.4525656228876	0	0	0
Gm7276	5.97862	0.0682822	NA	24.4525656228876	0	0	0
Nup210l	2.61158	0.0687452	0.151804010629158	34.4037862584116	79.4610262156367	0	18.7121124078225
Wdr49	2.42642	0.0700504	0.154102878320813	37.0566669920765	8.94250496041323	2.02799733697359	6.58892686967141
Stk19-ps1	4.13817	0.0704028	NA	4.50430944687093	14.1599921220629	0	1.08634440615121
AA619741	2.67699	0.0704685	0.154810415975357	15.2326729138795	11.9937687015529	1.03028387654396	3.25134258847423
Prss41	2.10268	0.0709297	0.155504097677429	60.6543030681142	64.2820420685895	1.63871459025096	27.9773145622441
Gm15931	2.32199	0.0709893	0.155617014517474	20.7732732034802	27.8346482562871	1.01529726695214	8.77590608166086
Gm26862	2.21329	0.0719926	0.157296783308519	13.5542000174249	20.8691626581467	3.04326936703532	4.39109154295505
Il10	4.11546	0.0721536	NA	4.52094838160521	13.9652840141404	0	1.09743660558095
Snord17	3.20487	0.0728562	NA	10.0891442596852	9.07869665514031	1.01869399985359	1.06099566449548
B4galnt2	2.45025	0.0730245	0.158920027451451	15.3504911486209	19.8851694838532	1.01573878686291	5.48296296283123
Olfr1396	5.93797	0.0731634	NA	0	23.8132648663293	0	0
Gm28246	5.92419	0.0732761	NA	23.5469150442621	0	0	0
Sele	2.84679	0.0749883	0.162081215732797	12.6582731682851	9.93352174304009	2.02660467238108	1.09878135515619
Rhd	2.05262	0.0755352	0.163038446421095	17.9789144904761	23.4384752585346	7.31433233312887	2.62795247422619
Syngr4	3.40053	0.0762005	NA	9.58664994458315	12.6204264682735	0	2.12712577863931
Olfr68	5.00646	0.0762483	NA	4.50468542184444	7.97928345176292	0	0
Pou4f2	5.00497	0.0763888	NA	4.52257003310617	7.94772918468971	0	0
Rhox5	3.71527	0.0765972	0.164794876331853	42.9970444150994	1.05109156213195	0	3.41669465470833
Lbx1	2.70961	0.0767712	0.165095408306832	8.13491048972706	19.8713543216115	1.01388066848462	3.29478189944087
Rpsa-ps10	3.16614	0.0768957	NA	8.99516854956028	9.96845045800182	1.02288505516134	1.09027538277359
Gm18853	2.87704	0.0776985	0.166494972095833	9.95702537010509	78.5189574474326	0	12.1023315500811
Prr19	3.16068	0.0777557	NA	9.91850589197181	8.95712421929827	1.01838071971445	1.09423391997874
Hist1h3a	5.02087	0.07778	NA	3.58027620114292	9.03554470110489	0	0
Gm4737	5.44974	0.0780005	0.166857391158209	2714.40222148835	5067.08167520854	0	178.060661597858
Gm17250	5.01681	0.0781668	NA	3.60519175829264	8.9730998589238	0	0
Cd40lg	5.01614	0.0782302	NA	3.60930705276036	8.96286882352894	0	0
Olfr1191-ps1	2.61938	0.0784035	0.167452335038162	21.7032408161368	34.7342038109892	9.1043198018022	0
Cd1d2	5.03925	0.0787897	NA	3.06635948657265	9.67072962235418	0	0
Gm37759	2.74048	0.0789427	0.168261317284447	5.42596525400385	22.84421025596	2.02593108302489	2.19816988112272
Gm22622	4.42087	0.0791643	NA	0.883815153194647	21.3736303449524	0	1.04797514221573
Serpinb9b	4.97541	0.0792307	NA	7.23625966107199	4.96722941484333	0	0
Tfec	2.98193	0.0805254	0.170821344623274	8.14175522179933	34.8560507489907	0	5.49344854018662
Ubash3a	2.78255	0.0815178	0.17231887199933	14.6696261902249	31.6993765313437	0	7.02432981850762
Gm22806	4.0053	0.0815668	NA	5.52809898461005	11.1848975891623	0	1.05656649820769
Gm12551	5.02945	0.0817797	NA	2.69649029346283	9.9974850444654	0	0
Dmrta2os	2.93842	0.0818776	0.172908665963829	14.364160530374	16.3789144121104	0	4.00527470548015
Gm37736	5.02466	0.0822487	NA	2.71300812539246	9.93661652876217	0	0
Gm10614	2.37854	0.0834832	0.175514744845273	15.3666487387658	11.9224332725009	3.04138743067077	2.19667398419693
Hist1h2an	4.96008	0.0837247	NA	8.04872628486649	4.01923789091376	0	0
Gm12763	2.40395	0.0844196	0.1769180348039	9.93642933231479	17.8919795207112	3.04511878505136	2.19443874031373
Zfp978	3.94055	0.0846781	NA	7.19798886505007	8.9372598462253	1.0160722431054	0
A030012G06Rik	3.93628	0.0849455	NA	8.11807716950425	7.94176675282161	1.01384097578527	0
Gm13776	3.94841	0.0850695	NA	6.2986830795345	9.93020282796568	1.01600959693581	0
Ctcflos	5.13939	0.0853753	NA	13.2735343390885	1.01548392058825	0	0
Gm14662	2.73833	0.085465	0.178658329704806	13.5379536344749	37.134244325709	0	7.64934296518222
Hist1h2ag	4.03826	0.0858336	NA	3.53677186010198	13.9207154911065	1.03258799023355	0
Gm12247	3.95413	0.086225	NA	5.41262263043532	11.0581627138308	0	1.09147535407641
Glrp1	2.18176	0.0865559	0.180228769143418	10.8400347448492	22.8615461116424	3.0449686485634	4.38905709453752
Gm13166	3.41304	0.0872634	NA	5.43626981474045	17.2430399126563	0	2.1541505563794
Gm12396	2.39822	0.0884867	0.183306062955552	123.682277736769	68.7843080976955	0	36.5839515773087
Gdf3	2.20656	0.0892944	0.184542429187324	45.1771064985984	19.8764755099878	1.01456862220594	13.1717060363805
Gm11412	3.37149	0.0911068	NA	15.3563504355881	5.95525027465681	2.02511542650004	0
G530012D18Rik	4.88893	0.0914697	NA	4.46867918489234	7.03812923469882	0	0
Gm16838	4.8869	0.0916922	NA	4.49936629695734	6.99012695031064	0	0
Apol7c	3.27546	0.092188	NA	9.95270041550589	10.9487112173655	0	2.19822506959095
Gm16025	3.27477	0.0922737	NA	9.95427837764995	10.9429851486938	0	2.19902667415939
Gm9027	2.36692	0.0926123	0.189809793572946	10.7562950339713	27.9786471102191	1.02958125899059	6.50639585301647
1700049E17Rik1	5.74525	0.0928831	NA	0	20.8366067580381	0	0
Gm10488	5.74525	0.0928831	NA	0	20.8366067580381	0	0
Zfp869	8.04269	0.092919	0.190316793278567	102.338515384678	0	0	0
Gm17188	3.19094	0.0931979	NA	8.42185090948267	12.4594360133576	2.10236436764988	0
Gm7592	3.446	0.0951855	0.193742854804237	3.61652638264295	19.9546247238678	0	2.19455011799566
Gm10335	2.7204	0.0958922	0.194796940397292	19.4382424374339	14.9116696874083	5.16783122208784	0
Mcpt2	4.90896	0.0966847	NA	2.7046997010307	8.9704262673046	0	0
Fgf15	4.90738	0.0968607	NA	2.71052486200171	8.95114801691179	0	0
B230119M05Rik	3.83774	0.098676	NA	8.07844713260194	6.95306024533883	1.01822631440697	0
Drd3	5.68327	0.0986762	NA	19.9243127297603	0	0	0
Rhox1	4.94083	0.0992726	NA	9.90513374879282	1.99586290447273	0	0
Gm12610	3.01181	0.100766	NA	8.04976752801871	9.00646157935417	1.03397431905373	1.08053223496796
Gm20430	2.08319	0.100811	0.202241292348675	10.1336545842235	25.2352092315079	3.03527111153462	5.31439043312512
Fetub	2.62646	0.100912	0.202359694073452	9.35277408782027	12.6462243506775	2.30237297526926	1.23384973452081
Gm14625	5.67484	0.10096	NA	0	19.8443873886077	0	0
Mc1r	3.00954	0.10147	NA	9.04480020596571	7.94488423085463	1.01265479043038	1.09936527292801
Tcrg-C4	3.82148	0.101532	NA	9.03561724713321	5.99883365105145	0	1.09568906838678
Aox2	2.04842	0.101616	0.203285713969016	13.5739675128615	16.8770422829971	4.04694495970386	3.30058547980901
Hist1h2bj	3.02718	0.101984	NA	6.23872068793574	11.0323921048699	1.0430088255439	1.07259930372133
Gm9396	3.85983	0.102016	NA	4.44031371950466	10.9379099660373	1.02806917249743	0
E230013L22Rik	2.96432	0.102134	0.204150731083194	15.3796038766148	9.95730681147312	0	3.2964300186349
1700042O10Rik	5.04798	0.102759	NA	0.901634604194152	11.9596658140844	0	0
Tbx20	3.17146	0.102896	0.205269603449362	25.3532619503479	3.97144350399768	0	3.30306992800302
Gm11282	2.69185	0.103016	NA	12.6313170246562	7.95852150647524	1.01724158233891	2.19049811619747
4833423E24Rik	2.74278	0.10383	NA	15.3628049767631	5.96224810068888	1.01425749170787	2.19584348762942
Gm15987	3.21641	0.103868	NA	8.14378224334341	11.9408371321564	0	2.19863707420487
Qrich2	2.84094	0.105805	0.209681642729229	12.2206865625807	13.6489492872313	3.48331536146137	0
Ndufa9	7.73034	0.106358	0.210431795273335	82.4142026549175	0	0	0
Gm28533	2.93294	0.107305	0.211825721688368	27.1271139242728	5.98408765943685	0	4.39027456395259
Nr5a1	2.77255	0.108064	0.21290899731171	26.221266028289	2.98001267082193	1.01326314071844	3.2964500187303
A330043C09Rik	2.65184	0.109357	NA	8.10445930475908	11.9536300996581	1.02082549818393	2.18412949310234
Lrrc15	3.76771	0.109723	NA	6.33128955134988	7.93906091590041	1.0114265823751	0
Gm37752	4.09048	0.109902	NA	17.1976701812045	0.994068967926466	0	1.10008993639096
Zc3h12c	5.60081	0.109966	NA	0	18.8521680191773	0	0
Irx2	4.07902	0.110002	0.216020198972802	208.108864231092	313.378972505405	0	31.0267597405837
Pilrb1	4.7557	0.111117	NA	4.50676680688563	5.98169875136495	0	0
Btnl2	4.75511	0.111192	NA	4.52100554378162	5.96285961615776	0	0
Gm38140	4.75509	0.111194	NA	4.52155764130597	5.96213153077363	0	0
Trbv3	3.78939	0.111316	NA	4.5040194837923	10.1389146654494	0	1.08377467655984
Gm2759	4.77002	0.111438	NA	3.58968258261619	7.00923067994697	0	0
Fgf21	3.74831	0.111984	NA	7.17833945169973	6.95334342529899	1.01853979625004	0
Olfr755-ps1	4.74316	0.112714	NA	5.40404350577673	4.98850931762919	0	0
A730049H05Rik	3.02064	0.112915	NA	4.53977807801824	12.3166079475618	0.995696500367811	1.07770160287825
Gal3st2	3.26164	0.113197	NA	3.78813995778408	16.9329131387712	1.69836564364337	0
A630035G10Rik	3.03719	0.113237	NA	6.09732638173545	9.18503744596352	1.25340753081288	0.683799161008712
Gm26692	2.36442	0.113387	0.220774957212361	8.9689803725844	17.9788464859421	4.11372764721206	1.08540561307371
Tnfsf15	2.62035	0.113836	0.221449022417442	4.52181942753623	21.8503754698925	1.01289146025569	3.29745525231398
Gm15727	4.78639	0.113952	NA	2.68061728125709	8.04534733695326	0	0
Zfp683	4.82967	0.114446	NA	9.02920892858507	1.99043803982248	0	0
Lin28a	4.07799	0.114468	0.222452179300202	0	36.7667093291296	0	2.19976866949803
Dnajb13	2.94792	0.114675	0.222673336459796	17.1837992109502	7.10409102152474	3.12341168253571	0
Rab25	2.9583	0.114813	NA	11.0321947624807	4.64426304672298	1.23694193786412	0.662706524023208
Olfr1180	4.77829	0.114979	NA	2.712907304951	7.94958864454905	0	0
Trbv31	4.8208	0.115559	NA	8.93813875571186	2.01071849656346	0	0
Hoxa11	4.93375	0.116026	NA	10.848074233393	0.994024222233186	0	0
Gm28817	2.41484	0.11702	0.225952342098086	50.5693864801338	19.033966799737	0	13.1300568041043
4833407H14Rik	3.15152	0.11702	NA	7.23522918128243	11.9609193115726	0	2.19606453738848
Mamstr	2.46244	0.118242	0.22769982639615	17.1856085939201	30.8875538171788	0	8.78653358462877
Trgv2	2.91461	0.118758	NA	8.91839115999809	7.01865772613688	1.04078578523211	1.07447448589037
Prf1	2.09961	0.119358	0.229224290079769	14.453614926414	12.9215981869067	2.02991896065634	4.38916502382375
Poln	2.27825	0.119508	0.229414439229403	33.425794015287	35.731080455726	14.1746396090863	0
Zfp935	5.52277	0.120034	NA	0	17.8599486497469	0	0
2900018N21Rik	2.46208	0.120518	0.230805622995294	5.41612031137015	17.9005263967999	2.03263835945011	2.19214624639712
Gm11425	2.4589	0.120879	0.231163197894515	7.13619827662173	16.0401573222277	3.1208412917282	1.07493946839809
Gm15398	2.14672	0.120882	0.231163197894515	15.2485060185388	17.9778872975968	1.0282702594005	6.51327556697416
4932431P20Rik	2.41432	0.120884	0.231163197894515	21.0899659633647	6.53707319393103	4.16228937501527	0.906174520592075
Klrb1f	4.79083	0.121636	NA	1.80669808789617	8.95272593535508	0	0
Hoxc4	4.79046	0.121685	NA	1.80744053101127	8.94904842031764	0	0
Gm13491	4.78994	0.121752	NA	1.80847206165055	8.943943991096	0	0
Tmprss2	4.78968	0.121787	NA	1.80899461175446	8.9413604240519	0	0
Gm17057	3.798	0.122137	NA	2.70435858203083	12.0966930005294	0	1.08926183918983
Klrc2	2.039	0.122546	0.233438450260762	12.8664638826352	20.2156498251691	1.76216665293971	6.54526696307462
Lta	2.14517	0.122612	0.233502308342298	14.4348379621512	18.9023475059637	1.0173638203467	6.57083994627653
Gm13546	4.71771	0.122904	NA	7.20952673524323	2.99138874119523	0	0
Gm38150	2.70748	0.123253	0.234455611941228	10.8102791639717	17.237006897703	0	4.33463084574473
Unc5cl	2.30796	0.123843	0.235274531420546	10.6478148248231	15.1618513357749	0.845411955760001	4.10305102611651
Esrp2	3.11822	0.124559	NA	9.94219045193325	7.9397605500827	2.02409471627363	0
Tnip3	2.50238	0.1254	0.237231086520164	5.42714059082395	18.8684724746307	1.01256634603285	3.29833529637065
Tespa1	2.21427	0.125583	0.237484064269667	18.9600429664398	10.9377696832926	1.01596584027667	5.48194642541299
Ghrh	3.27105	0.126188	NA	18.0667783434847	2.96110009741135	0	2.22028213365989
Ccnb1ip1	2.59054	0.127521	NA	6.31764928501653	12.9297906497446	1.01665820224697	2.19154005647708
Tnfsf18	3.67939	0.127916	NA	4.51189244553907	8.93403174854366	1.01347707774386	0
Pax2	2.14906	0.129433	0.242783899940946	6.31132650209226	30.2190281772273	6.04502306494284	2.18575478046566
Cxcl1	3.07234	0.129619	NA	8.13122963343516	10.0014449964841	0	2.19085810829048
Gm5578	2.84513	0.131612	NA	7.21333176242659	7.96198459040081	1.01841337550778	1.09420486042208
Gm12174	3.67634	0.132194	NA	3.61179293559343	10.0206684892976	0	1.09395932724497
Gm12187	3.6687	0.133126	NA	3.61709269279563	9.97217052780327	0	1.09766895069424
Amd-ps3	4.70475	0.133232	NA	8.11142720191417	1.99408469388068	0	0
Gm10184	5.02653	0.133501	0.248575013868551	5642.91557088166	11192.3155529534	0	516.527011106206
Slc36a3os	4.81381	0.134594	NA	0.894724435957424	10.0433609493011	0	0
Mbd3l2	4.62474	0.134983	NA	3.61526704684709	5.96539531539198	0	0
4930438A08Rik	4.62473	0.134984	NA	3.61533809553355	5.96527808334059	0	0
Gm13881	4.62442	0.135029	NA	3.61872464192612	5.95969553894366	0	0
Gm5842	4.61228	0.135502	NA	4.48544530449534	5.00844389489845	0	0
Gm6890	4.6121	0.135529	NA	4.49724490257794	4.99530304394209	0	0
Klk1	2.52022	0.135718	NA	8.1009443635409	9.96405004445036	2.04331532554246	1.09135379540198
Gm13370	2.14796	0.136132	0.252244148071801	54.0434031075532	85.0910278380917	0	31.4602956137722
Gm26992	5.39386	0.136604	NA	16.3017104152584	0	0	0
Gm29193	4.64016	0.136887	NA	2.70002269837826	6.98908382449637	0	0
Pxt1	4.63926	0.137016	NA	2.70404364836816	6.97869096099711	0	0
Pax3	4.63719	0.137315	NA	2.71339092315051	6.95465028868668	0	0
Gm14548	3.69806	0.137343	NA	2.70745692663553	10.9192106151809	1.01337173653944	0
Gm12928	2.21648	0.138172	0.255173009122066	35.5337100340895	26.8471993696503	13.3608845840389	0
Fam71f1	4.6002	0.138569	NA	3.9500318947782	5.45982859876719	0	0
Gm20557	4.59884	0.138769	NA	5.42599159717192	3.97466467076604	0	0
Btnl4	4.59863	0.1388	NA	5.42063708910434	3.97859084654496	0	0
Olfr461	4.59804	0.138887	NA	5.40537882689645	3.98982158250233	0	0
BC049715	4.59761	0.13895	NA	5.39438900212897	3.9979499247535	0	0
Saa3	2.49463	0.139995	NA	8.93669584424425	9.0112389604104	1.03580021874287	2.15791842421084
Ces2e	4.61386	0.140726	NA	2.82560993086735	6.67844657568002	0	0
Hist1h2bl	4.65932	0.142248	NA	1.7892863573498	8.03541852186468	0	0
Hist1h1a	4.65508	0.142865	NA	1.79805166710947	7.99624671513571	0	0
4933403O08Rik	3.61501	0.144045	NA	10.1545280889023	3.1947133028554	1.09139162847516	0
Gm15133	3.62394	0.14466	NA	5.01476215684955	6.8005599970161	0	0.928786052668282
Gm614	4.58295	0.14534	NA	6.29381299465052	2.99829133516484	0	0
Gm16236	4.58058	0.145698	NA	6.26314723909234	3.01297163337059	0	0
Gm26818	3.00058	0.147763	NA	6.32978334200067	10.9701230037661	0	2.19523542140698
Olfr98	3.61648	0.147839	NA	9.88020227975031	2.97971550157623	1.01760902514092	0
Ppnr	3.58077	0.148616	NA	3.6153177098588	8.93223813884103	1.01205330081786	0
Gm12922	2.98369	0.14862	NA	1.79742226144295	14.9617614174705	1.02457015462766	1.08879649087244
Hist1h2ai	4.28961	0.148657	NA	0	20.5944482838514	1.02215347752866	0
Gm26623	3.57131	0.150046	NA	3.58370552622991	8.94158758696281	1.01991316095002	0
Gm10653	2.74092	0.150517	0.271487147037112	5.88111620636543	19.6022220534748	0	3.94101731784162
Abhd16b	2.75676	0.150567	NA	6.32143693126871	7.95350652833687	1.01554973515535	1.09676195878334
Ffar1	2.76535	0.151433	NA	5.42783777039745	8.93690172982453	1.01232967185221	1.09965879531524
Gm15441	2.44391	0.151487	NA	16.0998391095924	4.47462609537498	2.74322692918437	0.986721494489513
Foxb1	3.76948	0.153138	NA	13.5762026405159	0.99428793205039	0	1.09992102120047
Il9r	2.21754	0.154806	0.277298660715735	22.9706633292884	28.7130567190845	0	11.3051342781377
Nr6a1os	2.19995	0.155305	NA	8.81792061482767	10.9079958177681	2.48995040921627	1.83717628796538
Slc5a9	3.58732	0.156304	NA	7.11022102624925	3.95534212845231	0.80701294102807	0
Gm8127	3.56728	0.156632	NA	2.71300019770047	9.96998351159083	0	1.09783661775606
Gm6166	4.56352	0.156686	NA	7.15106341902945	2.01056317001867	0	0
Gm14756	2.72555	0.162246	NA	6.33833291399414	13.9463593633112	3.0193890728437	0
Ighv1-52	2.75396	0.163604	0.288909246524996	39.9231290532927	1.98498112158039	6.18615009467664	0
Gm37988	2.91355	0.163623	NA	7.22402747083844	9.01680331571246	0	2.18822124365562
Ghrl	4.46914	0.163715	NA	3.57956594675271	5.02074307005416	0	0
Atp6v1b1	2.70647	0.164087	NA	6.33332821957723	14.9316815005637	0	3.29708818951338
Adgrf3	4.46683	0.164097	NA	3.61788937209064	4.96755955546953	0	0
Gm16867	3.41214	0.164397	0.289901781336886	476.520736583834	1.07828079169897	24.2475910385093	20.6180705204516
Gm13223	4.48399	0.164616	NA	2.6973101702679	5.99666771999675	0	0
Gm15016	2.69084	0.164656	NA	7.14681328768363	12.9198033547668	3.06756589645303	0
Skiv2l-ps1	3.70993	0.16487	NA	0.902009690616326	13.0734814488648	0	1.09119311503061
A630012P03Rik	4.48137	0.165045	NA	2.71112413172753	5.9661129638346	0	0
Hist1h2al	3.45789	0.16532	NA	4.52928875549331	7.08357907586458	0	1.07980668526432
Gm8817	3.45396	0.166427	NA	6.27657354830663	5.08252777649362	0.996032037899267	0
Gm11168	4.45198	0.166554	NA	4.49007649441371	4.00262243712781	0	0
1700057G04Rik	3.43752	0.167043	NA	5.42665697531283	6.05158893219626	0	1.08507918799874
Gm25188	4.61674	0.167552	NA	0.821492179184483	8.75094437967839	0	0
Gm9774	2.92201	0.167552	NA	5.42551362731794	10.9702225495046	0	2.19522155099092
Hist1h2aj	4.50243	0.169344	NA	1.79237308587577	7.01888281173639	0	0
Gm8979	2.70752	0.169606	NA	5.43257186244606	15.8883846597559	0	3.30269132236915
Gal	4.50078	0.169614	NA	1.79603059776548	7.00458926497367	0	0
1700108F19Rik	2.23475	0.16979	NA	8.52821542927327	7.8584115970638	2.30914784725721	1.2406707802908
Olfr756-ps1	4.49828	0.170023	NA	1.80160359027396	6.98292161082966	0	0
Klra9	4.49734	0.170177	NA	1.80370318858139	6.97479315017836	0	0
Tpte	3.41468	0.170347	NA	5.4298369276273	5.96806450882585	0	1.09962075475884
Gm11674	3.41419	0.170419	NA	5.43050702798196	5.96563337256307	0	1.0999331325498
Slc44a2	2.12781	0.171197	0.298764968647514	18.0758083640271	48.6313374886923	15.1813725864357	0
4930509E16Rik	3.42388	0.171231	NA	6.29569125162382	4.96539137505493	1.01643306380741	0
Asic5	4.4377	0.172309	NA	5.41966708568016	2.9844771963211	0	0
Krtcap3	4.43653	0.172506	NA	5.40377184321356	2.99325606227769	0	0
Gm19123	4.43523	0.172726	NA	5.3858938389583	3.00319191437923	0	0
Gpr141b	3.40383	0.173165	NA	6.33521351706421	4.97234071368742	0	1.09978206050464
Cyp2d26	5.16007	0.174546	NA	0	13.8910711720254	0	0
Hapln3	5.16007	0.174546	NA	0	13.8910711720254	0	0
Gm17226	4.43032	0.175592	NA	6.11592649272777	2.35085636720199	0	0
Hist1h2bf	3.4127	0.175707	NA	7.20608706102046	4.05500417104832	0	1.08397656072364
Gm8666	3.46521	0.175743	NA	2.68803303069218	8.94628534894484	1.01928131614174	0
Gm14165	3.45389	0.176325	NA	2.71040071975006	9.00140048601777	0	1.09542058718061
Igkv12-41	3.50635	0.176813	NA	9.95831350286712	2.02431725403139	0	1.08023696070484
Gm371	3.45011	0.176877	NA	2.71228620990255	8.98076425588045	0	1.09717442331977
Gm28587	3.44417	0.177746	NA	2.71525351399098	8.94845005884461	0	1.0999331325498
Gpr33	3.39535	0.178255	NA	7.23430992156816	3.98864208801623	0	1.09771228243199
Gm15063	2.34099	0.178323	NA	7.19688554954208	8.97096833827835	1.02269242555132	2.18088885203515
Gm26829	2.63262	0.181522	NA	8.09952459695688	4.98260890357374	1.02199007627636	1.09106219202726
Gm11520	2.59838	0.181666	NA	8.9064433047626	9.94147142359871	3.07591213276721	0
Gm38292	4.42361	0.182565	NA	6.331147926405	1.98707355931516	0	0
S100a14	3.57966	0.183629	NA	11.7486614926375	0.999142327146122	0	1.09619628753879
Gm16033	4.41735	0.183644	NA	6.27578297843146	2.00460351925946	0	0
Hist1h4m	4.41537	0.183987	NA	6.2582062914037	2.0102336130966	0	0
Fam83a	2.09183	0.184342	0.316075452001456	4.91242946395497	16.994764633581	1.57307125013408	3.41128605069073
Rps15a-ps8	2.87132	0.18476	NA	4.5124411946488	11.1501404450118	0	2.16402122096491
Cdh17	2.31539	0.18622	NA	6.24299629552319	9.79367230010085	1.05617783100765	2.16796537987847
Prnd	3.38284	0.186716	0.318852309568158	56.5435813687558	185.665460112423	0	23.2850098538896
Gm24616	3.37293	0.18685	NA	3.68063994217959	7.12283233055241	0	1.05716481029832
Gm20684	2.59992	0.188608	NA	6.31982877959292	13.1757372522263	0	3.24521244088685
Igf2bp1	4.5623	0.189116	NA	9.14062773197845	0.393235157320438	0	0
Rpsa-ps9	2.84515	0.189467	NA	4.51622075181073	11.010732001554	0	2.18958623476207
Gm15448	4.36071	0.189984	NA	2.41096171996246	5.59074023412129	0	0
Vnn3	2.39316	0.190661	NA	3.61248640665691	12.9238635744003	2.03085722314122	1.09687051121727
Gm22772	4.38916	0.191861	NA	1.65661035666699	6.50922439859159	0	0
1810062G17Rik	2.01749	0.191992	0.32590610997505	11.6967932468905	9.96665815782111	1.022394241173	4.36283283351475
Gm10357	3.30968	0.194782	NA	5.40172989425643	4.9795403483979	1.0125273929416	0
Gm38268	3.32082	0.195036	NA	6.44543219596634	4.0256626205689	0	1.06814284392359
Tmem232	5.03141	0.195484	NA	12.6791081007565	0	0	0
Exoc3l4	2.07968	0.195609	0.33054784037677	17.162595989697	133.00096161477	35.44021354302	0
Gm8226	2.02256	0.195788	0.330763773372588	27.9891365304941	25.058257545855	0	13.1251205967349
Adgrg3	2.06637	0.196372	0.331547321379445	19.9086569630045	25.8648079182611	0	10.9952606953126
Zfp987	3.57586	0.196495	NA	1.89741131097871	7.19867087955672	0.531721021181234	0
Rpl9-ps4	3.29965	0.196615	NA	4.44304319613127	5.96599961747716	1.02746052333044	0
Olfr368	3.28835	0.197106	NA	5.42137034827993	4.99902804254288	0	1.09568906838678
2410017I17Rik	4.309	0.197268	NA	3.1683062856128	4.53796553763032	0	0
Gm13552	4.31051	0.199087	NA	2.68140929809018	5.02685684737528	0	0
Gm13653	4.31048	0.199093	NA	2.68163037916538	5.0264424193	0	0
Smarce1-ps1	4.30697	0.19974	NA	2.70493241752751	4.98314139139978	0	0
Cd177	2.0043	0.199761	0.335795689747634	3.61617369906859	21.8557380307319	3.04063493701045	3.29568837960618
Rnf186	4.30667	0.199795	NA	2.70697045936329	4.97938965092764	0	0
Gm21115	4.30583	0.199949	NA	2.71263116058226	4.96899869270362	0	0
Phox2b	4.30573	0.199967	NA	2.71330761796168	4.96775986677333	0	0
Hspd1-ps3	3.29556	0.200081	NA	6.31135165832123	3.97109500575209	1.01422198763136	0
Trav14d-1	2.89109	0.200341	NA	2.64919028927312	12.9122286954319	2.07008360307295	0
Gm10291	2.53992	0.200695	NA	6.30299498668562	5.97712244989494	1.02096507351	1.09194129440934
Gm13994	4.29055	0.200728	NA	3.57812633159226	4.01821048346562	0	0
Gm14277	4.29045	0.200747	NA	3.58301930638792	4.01272321115754	0	0
Dmrt3	4.28983	0.200864	NA	3.61634197519272	3.97574809998498	0	0
Uchl4	2.25729	0.202142	NA	6.30943499048789	8.95940762255127	1.0190687861221	2.18724423126513
Rps8-ps1	2.24999	0.202212	NA	7.16422335715174	7.99884372660269	1.03140967614718	2.16562092403772
Gm37116	2.83697	0.202534	NA	3.65472282429311	10.9192194751161	2.00190875060761	0
Gm14235	4.32894	0.202651	NA	1.79076199879879	6.02159782249651	0	0
Pla2g4f	3.20671	0.203695	NA	4.24382865180993	6.52614903195005	0	1.25087507755692
Gm2788	4.32294	0.203747	NA	1.80545904295387	5.97257998992547	0	0
Gm8362	4.32237	0.203853	NA	1.80688192495733	5.96787670717937	0	0
Gm37663	4.3219	0.203938	NA	1.80803148963553	5.9640822709067	0	0
Wt1os	4.32158	0.203996	NA	1.80882450081331	5.96146754299701	0	0
Gm3149	4.28022	0.204702	NA	4.62244325447848	2.91600349612969	0	0
Acrv1	2.3041	0.205277	NA	4.56854858021264	10.247143442823	1.24438357300126	1.71658244802289
Clec4e	2.06984	0.205513	0.342563775219218	14.8145364423922	43.1895410427455	0	14.6192763592791
Zfp853	4.27347	0.205964	NA	4.51844994104008	2.98311608330394	0	0
Olfr754-ps1	4.27254	0.206139	NA	4.50340637534845	2.99308114064599	0	0
Gm13680	4.27222	0.206199	NA	4.49818476028113	2.99655559054403	0	0
Rps8-ps3	4.2716	0.206315	NA	4.48814856553667	3.00325635256876	0	0
Gm13573	4.27149	0.206336	NA	4.48632483317575	3.00447720393418	0	0
Gm15099	4.2711	0.206408	NA	4.47998808214012	3.00872690810404	0	0
2610016A17Rik	2.10115	0.209038	NA	6.23292594510318	11.4944842008055	3.0557908971816	1.05513223784757
Ighv2-9-1	2.30094	0.211412	0.349461404265504	7.22826108545991	19.2500706071134	0	5.40639979137985
Klra3	3.28532	0.212641	NA	1.8095082905722	9.39681479033364	1.17459752962029	0
Nipal1	2.47824	0.213015	NA	7.24204662194807	10.9301585304962	0	3.30123828205332
Gm28177	2.73699	0.213233	NA	4.52587531207493	9.9394372516774	0	2.20037317521659
Pjvk	2.099	0.2136	NA	5.40958513360795	12.9389048918505	1.01855514897933	3.28223617988396
Hsd17b14	4.93759	0.213955	NA	0	11.9066324331646	0	0
Gm2309	4.93759	0.213955	NA	0	11.9066324331646	0	0
Ighv1-18	3.23887	0.214134	NA	9.74163872498889	1.81633141811231	0	1.34259445793226
Gm14494	3.2457	0.215124	NA	7.06278448290014	2.98080589881002	1.03492585572071	0
Gm16379	4.34681	0.215659	NA	0.896449898933112	7.01682082827199	0	0
Gm17828	2.75968	0.215896	NA	3.61152126359202	11.0254348376337	0	2.18754750119324
Gm1698	4.25708	0.216028	NA	5.42416054277591	1.98800320667828	0	0
4933417O13Rik	4.25638	0.216161	NA	5.41818639587817	1.99019519903921	0	0
Gzmc	4.25464	0.216491	NA	5.40331902858474	1.99567127084863	0	0
Gm8005	4.33937	0.217018	NA	0.902757069907498	6.96779735325774	0	0
Ankdd1a	2.7501	0.217731	NA	3.61740353929824	10.9662834386454	0	2.19577061827391
Gcsam	2.59907	0.219423	NA	9.13579491765649	6.46858699684019	0	2.71343843515061
Prr32	3.38119	0.2229	NA	22.6704622387432	0	0	2.20020248782508
Clec2g	2.4903	0.223122	0.363570541151926	1.0407658354408	23.5063326914391	4.65470848382749	0.948403968104225
Pabpc6	3.19123	0.223571	NA	3.61458151480351	5.9549774321163	1.01223359057639	0
C330002G04Rik	3.1895	0.223884	NA	3.60944931433228	5.95603445029261	1.01349296769356	0
Tmem235	3.18884	0.224004	NA	3.60748291970373	5.95643820960014	1.01397667282839	0
Muc13	2.19243	0.224064	NA	5.42507323317416	8.94005659797068	2.02653735566569	1.09881168339209
Gm37261	2.59014	0.224749	NA	1.80208838354572	10.9529198013685	1.01969406983995	1.09306702337728
Gm11707	3.20335	0.225749	NA	2.70217751037838	7.08894099720843	0	1.08513752264863
Gm5045	3.15887	0.226226	NA	4.51467562621988	5.0105810525174	0	1.09392132285216
Cym	3.1537	0.227104	NA	4.52040691257205	4.9895681171515	0	1.09713544369859
Gm38317	3.37459	0.227737	NA	0	22.2629098669062	0	2.16008480863341
4930412O13Rik	4.31331	0.227836	NA	0.621645484236455	7.22762465774	0	0
Gm38114	2.19919	0.228341	NA	4.50825229563157	9.95260219876046	2.03689259093266	1.09417556813121
Bglap2	2.19086	0.228375	0.369566771401364	14.4119415159262	10.1340152469345	0	5.42183960527006
Trbv13-2	3.15245	0.228845	NA	4.44209850972432	4.96290517654978	1.02949322381829	0
Gm12892	2.42981	0.229505	NA	5.40763288707963	5.97328287947956	1.01922462128825	1.09348369478452
2610206C17Rik	2.7149	0.229563	NA	3.60643230035733	9.92775608545173	2.02847075649594	0
Gm10447	3.17447	0.230651	NA	2.71468067310191	6.96475515577692	0	1.09939919163845
Trav14d-3-dv8	2.77557	0.235114	NA	12.6111530501754	2.02771990865114	0	2.16763417033594
Gm20420	2.62843	0.235291	NA	5.42765533115599	7.96797566112973	0	2.19721065392243
Bloc1s6os	2.65011	0.235582	NA	8.03450700445666	4.96953892014707	2.04632601791034	0
Gm12430	3.21282	0.235889	NA	1.8002788898114	7.94380621017428	1.01568537573084	0
Gm10602	4.80909	0.237311	NA	10.8678069435056	0	0	0
Gm28814	4.80909	0.237311	NA	10.8678069435056	0	0	0
Faddos	3.19351	0.237873	NA	1.80745830880442	7.99354670985905	0	1.09615734968441
Gm2288	4.81202	0.237994	NA	0	10.9144130637342	0	0
Ccdc83	3.18993	0.238488	NA	1.80858220788461	7.97721550620099	0	1.09771886245025
Ighv3-6	2.02395	0.239971	0.383144755508641	15.3856014970548	15.1844488311011	0	7.56284903877016
[truncated: 25,434 more rows]

## Sheet: S2
Supplementary Data 2.
Gene name	Protein	Accession Number	Molecular Weight	His6-Endocan	Beads	Plasma membrain protein (GO:0005886)	External side of plasma membrane (GO:0009897)
APP	Amyloid beta A4 protein OS=Homo sapiens GN=APP PE=1 SV=3	P05067 (+7)	87 kDa	22	0	YES	YES
FLOT1	Flotillin-1 OS=Homo sapiens GN=FLOT1 PE=1 SV=3	O75955 (+2)	47 kDa	16	0	YES	YES
PDGFRA	Platelet-derived growth factor receptor alpha OS=Homo sapiens GN=PDGFRA PE=1 SV=1	P16234 (+1)	123 kDa	6	0	YES	YES
NCAM1	Neural cell adhesion molecule 1 OS=Homo sapiens GN=NCAM1 PE=1 SV=3	P13591 (+10)	95 kDa	2	0	YES	YES
NT5E	5'-nucleotidase OS=Homo sapiens GN=NT5E PE=1 SV=1	P21589 (+5)	63 kDa	2	0	YES	YES
HLA-A	MHC class I antigen (Fragment) OS=Homo sapiens GN=HLA-A PE=3 SV=1	E5D6K2	21 kDa	1	0	YES	YES
HLA-B	MHC class I antigen (Fragment) OS=Homo sapiens GN=HLA-B PE=3 SV=1	M1GMK8 (+1)	21 kDa	1	0	YES	YES
TFRC	Transferrin receptor protein 1 OS=Homo sapiens GN=TFRC PE=1 SV=2	P02786 (+4)	85 kDa	1	0	YES	YES
ACTB	Actin, cytoplasmic 1 OS=Homo sapiens GN=ACTB PE=1 SV=1	P60709 (+1)	42 kDa	593	0	YES	NO
AP2A2	AP-2 complex subunit alpha-2 OS=Homo sapiens GN=AP2A2 PE=1 SV=2	O94973	104 kDa	85	0	YES	NO
TJP1	Tight junction protein 1 (Zona occludens 1), isoform CRA_a OS=Homo sapiens GN=TJP1 PE=1 SV=1	G3V1L9	197 kDa	77	0	YES	NO
TJP1	Tight junction protein ZO-1 OS=Homo sapiens GN=TJP1 PE=1 SV=1	A0A087X0K9	188 kDa	75	0	YES	NO
AP2A1	Isoform B of AP-2 complex subunit alpha-1 OS=Homo sapiens GN=AP2A1	O95782-2	105 kDa	62	0	YES	NO
DDOST	Dolichyl-diphosphooligosaccharide--protein glycosyltransferase 48 kDa subunit OS=Homo sapiens GN=DDOST PE=1 SV=4	P39656 (+4)	51 kDa	41	0	YES	NO
CLTC	Clathrin heavy chain 1 OS=Homo sapiens GN=CLTC PE=1 SV=5	Q00610 (+2)	192 kDa	25	0	YES	NO
CTNND1	Catenin delta-1 OS=Homo sapiens GN=CTNND1 PE=1 SV=1	O60716 (+8)	108 kDa	24	0	YES	NO
CAPN1	Calpain-1 catalytic subunit OS=Homo sapiens GN=CAPN1 PE=1 SV=1	P07384	82 kDa	21	0	YES	NO
CAPNS1	Calpain small subunit 1 OS=Homo sapiens GN=CAPNS1 PE=1 SV=1	P04632 (+1)	28 kDa	21	0	YES	NO
CTNNB1	Catenin beta-1 OS=Homo sapiens GN=CTNNB1 PE=1 SV=1	P35222 (+2)	85 kDa	17	0	YES	NO
GLG1	Golgi apparatus protein 1 OS=Homo sapiens GN=GLG1 PE=1 SV=2	Q92896 (+2)	135 kDa	17	0	YES	NO
CPNE3	Copine-3 OS=Homo sapiens GN=CPNE3 PE=1 SV=1	O75131 (+1)	60 kDa	14	0	YES	NO
AGRN	Isoform 3 of Agrin OS=Homo sapiens GN=AGRN	O00468-3 (+1)	215 kDa	13	0	YES	NO
CKAP4	Cytoskeleton-associated protein 4 OS=Homo sapiens GN=CKAP4 PE=1 SV=2	Q07065 (+4)	66 kDa	13	0	YES	NO
CTNNA1	Catenin alpha-1 OS=Homo sapiens GN=CTNNA1 PE=1 SV=1	P35221 (+1)	100 kDa	12	0	YES	NO
DNAJC13	DnaJ (Hsp40) homolog, subfamily C, member 13 OS=Homo sapiens GN=DNAJC13 PE=2 SV=1	A7E2Y5	254 kDa	10	0	YES	NO
DNM2	Isoform 3 of Dynamin-2 OS=Homo sapiens GN=DNM2	P50570-3 (+1)	98 kDa	10	0	YES	NO
AP2S1	AP-2 complex subunit sigma OS=Homo sapiens GN=AP2S1 PE=1 SV=2	P53680 (+5)	17 kDa	8	0	YES	NO
ATAD3B	ATPase family AAA domain-containing protein 3B OS=Homo sapiens GN=ATAD3B PE=1 SV=1	Q5T9A4	73 kDa	8	0	YES	NO
COPB1	Coatomer subunit beta OS=Homo sapiens GN=COPB1 PE=1 SV=3	P53618	107 kDa	8	0	YES	NO
DNM2	Dynamin-2 OS=Homo sapiens GN=DNM2 PE=1 SV=2	P50570 (+2)	98 kDa	8	0	YES	NO
FLOT2	Flotillin-2 OS=Homo sapiens GN=FLOT2 PE=1 SV=2	Q14254 (+4)	47 kDa	8	0	YES	NO
GNA11	Guanine nucleotide-binding protein subunit alpha-11 OS=Homo sapiens GN=GNA11 PE=1 SV=2	P29992 (+1)	42 kDa	8	0	YES	NO
SLC4A4	Electrogenic sodium bicarbonate cotransporter 1 OS=Homo sapiens GN=SLC4A4 PE=1 SV=1	Q9Y6R1 (+7)	121 kDa	8	0	YES	NO
EPB41L1	Band 4.1-like protein 1 OS=Homo sapiens GN=EPB41L1 PE=1 SV=2	Q9H4G0 (+5)	99 kDa	7	0	YES	NO
ERLIN2	Erlin-2 OS=Homo sapiens GN=ERLIN2 PE=1 SV=1	O94905 (+1)	38 kDa	7	0	YES	NO
IQGAP1	Ras GTPase-activating-like protein IQGAP1 OS=Homo sapiens GN=IQGAP1 PE=1 SV=1	P46940 (+2)	189 kDa	7	0	YES	NO
CALM1	Calmodulin OS=Homo sapiens GN=CALM1 PE=1 SV=2	P62158 (+9)	17 kDa	6	0	YES	NO
GNAI2	Guanine nucleotide-binding protein G(i) subunit alpha-2 OS=Homo sapiens GN=GNAI2 PE=1 SV=3	P04899 (+2)	40 kDa	6	0	YES	NO
GNAS	Guanine nucleotide-binding protein G(s) subunit alpha isoforms short OS=Homo sapiens GN=GNAS PE=1 SV=1	P63092 (+8)	46 kDa	5	0	YES	NO
IL1RAP	Interleukin-1 receptor accessory protein OS=Homo sapiens GN=IL1RAP PE=1 SV=2	Q9NPH3	65 kDa	5	0	YES	NO
IQGAP2	IQ motif containing GTPase activating protein 2, isoform CRA_b OS=Homo sapiens GN=IQGAP2 PE=4 SV=1	A0A024RAJ8	181 kDa	5	0	YES	NO
LRP1	Prolow-density lipoprotein receptor-related protein 1 OS=Homo sapiens GN=LRP1 PE=1 SV=2	Q07954	505 kDa	5	0	YES	NO
RAP1B	Ras-related protein Rap-1b OS=Homo sapiens GN=RAP1B PE=1 SV=1	P61224 (+13)	21 kDa	5	0	YES	NO
APLP2	Amyloid-like protein 2 OS=Homo sapiens GN=APLP2 PE=1 SV=2	Q06481 (+7)	87 kDa	4	0	YES	NO
ATP1A2	Sodium/potassium-transporting ATPase subunit alpha-2 OS=Homo sapiens GN=ATP1A2 PE=1 SV=1	P50993 (+7)	112 kDa	4	0	YES	NO
DCXR	L-xylulose reductase OS=Homo sapiens GN=DCXR PE=1 SV=2	Q7Z4W1 (+5)	26 kDa	4	0	YES	NO
DLG1	Disks large homolog 1 OS=Homo sapiens GN=DLG1 PE=1 SV=2	Q12959 (+10)	100 kDa	4	0	YES	NO
DNM1	Dynamin-1 OS=Homo sapiens GN=DNM1 PE=1 SV=2	Q05193 (+3)	97 kDa	4	0	YES	NO
EPHA2	Ephrin type-A receptor 2 OS=Homo sapiens GN=EPHA2 PE=1 SV=2	P29317 (+1)	108 kDa	4	0	YES	NO
GNAI1	Guanine nucleotide-binding protein G(i) subunit alpha-1 OS=Homo sapiens GN=GNAI1 PE=1 SV=2	P63096	40 kDa	4	0	YES	NO
GPNMB	Transmembrane glycoprotein NMB OS=Homo sapiens GN=GPNMB PE=1 SV=2	Q14956 (+7)	64 kDa	4	0	YES	NO
LRRC8A	Volume-regulated anion channel subunit LRRC8A OS=Homo sapiens GN=LRRC8A PE=1 SV=1	Q8IWT6 (+3)	94 kDa	4	0	YES	NO
RAB10	Ras-related protein Rab-10 OS=Homo sapiens GN=RAB10 PE=1 SV=1	P61026 (+1)	23 kDa	4	0	YES	NO
SLC27A1	Long-chain fatty acid transport protein 1 OS=Homo sapiens GN=SLC27A1 PE=2 SV=1	Q6PCB7 (+3)	71 kDa	4	0	YES	NO
SPARC	SPARC OS=Homo sapiens GN=SPARC PE=1 SV=1	P09486 (+4)	35 kDa	4	0	YES	NO
CDC42	Cell division control protein 42 homolog OS=Homo sapiens GN=CDC42 PE=1 SV=2	P60953 (+5)	21 kDa	3	0	YES	NO
EXOC4	Exocyst complex component 4 OS=Homo sapiens GN=EXOC4 PE=2 SV=1	Q6NX51 (+2)	111 kDa	3	0	YES	NO
GPC2	Glypican-2 OS=Homo sapiens GN=GPC2 PE=2 SV=1	Q8N158	63 kDa	3	0	YES	NO
HNRNPF	Heterogeneous nuclear ribonucleoprotein F OS=Homo sapiens GN=HNRNPF PE=1 SV=3	P52597 (+2)	46 kDa	3	0	YES	NO
KANK1	KN motif and ankyrin repeat domain-containing protein 1 OS=Homo sapiens GN=KANK1 PE=1 SV=3	Q14678 (+3)	147 kDa	3	0	YES	NO
MYO6	Unconventional myosin-VI (Fragment) OS=Homo sapiens GN=MYO6 PE=1 SV=1	Q5JVM0 (+9)	21 kDa	3	0	YES	NO
PTPRZ1	Receptor-type tyrosine-protein phosphatase zeta OS=Homo sapiens GN=PTPRZ1 PE=1 SV=4	P23471 (+2)	255 kDa	3	0	YES	NO
RAB5C	Ras-related protein Rab-5C OS=Homo sapiens GN=RAB5C PE=1 SV=2	P51148 (+2)	23 kDa	3	0	YES	NO
RHOA	Transforming protein RhoA OS=Homo sapiens GN=RHOA PE=1 SV=1	P61586 (+5)	22 kDa	3	0	YES	NO
RHOC	Rho-related GTP-binding protein RhoC OS=Homo sapiens GN=RHOC PE=1 SV=1	P08134 (+2)	22 kDa	3	0	YES	NO
C1QBP	Complement component 1 Q subcomponent-binding protein, mitochondrial OS=Homo sapiens GN=C1QBP PE=1 SV=1	Q07021 (+3)	31 kDa	2	0	YES	NO
COMT	Catechol O-methyltransferase OS=Homo sapiens GN=COMT PE=1 SV=2	P21964 (+4)	30 kDa	2	0	YES	NO
GNA13	Guanine nucleotide-binding protein subunit alpha-13 OS=Homo sapiens GN=GNA13 PE=1 SV=2	Q14344 (+2)	44 kDa	2	0	YES	NO
KCNA5	Potassium voltage-gated channel subfamily A member 5 OS=Homo sapiens GN=KCNA5 PE=1 SV=4	P22460	67 kDa	2	0	YES	NO
KCND2	Putative uncharacterized protein KCND2 (Fragment) OS=Homo sapiens GN=KCND2 PE=3 SV=1	Q75LS7 (+6)	42 kDa	2	0	YES	NO
LAMTOR1	Ragulator complex protein LAMTOR1 OS=Homo sapiens GN=LAMTOR1 PE=1 SV=2	Q6IAA8	18 kDa	2	0	YES	NO
LIN7C	Protein lin-7 homolog C OS=Homo sapiens GN=LIN7C PE=1 SV=1	Q9NUP9	22 kDa	2	0	YES	NO
NF2	Merlin OS=Homo sapiens GN=NF2 PE=1 SV=1	P35240 (+11)	70 kDa	2	0	YES	NO
PAK2	Serine/threonine-protein kinase PAK 2 OS=Homo sapiens GN=PAK2 PE=1 SV=3	Q13177 (+3)	58 kDa	2	0	YES	NO
PKP4	Putative uncharacterized protein PKP4 (Fragment) OS=Homo sapiens GN=PKP4 PE=4 SV=1	Q4W5T8 (+3)	127 kDa	2	0	YES	NO
SLC1A3	Excitatory amino acid transporter 1 OS=Homo sapiens GN=SLC1A3 PE=1 SV=1	P43003 (+7)	60 kDa	2	0	YES	NO
SURF4	Surfeit locus protein 4 OS=Homo sapiens GN=SURF4 PE=1 SV=3	O15260 (+5)	30 kDa	2	0	YES	NO
TTYH3	Protein tweety homolog 3 OS=Homo sapiens GN=TTYH3 PE=1 SV=3	Q9C0H2 (+4)	58 kDa	2	0	YES	NO
BSG	Basigin OS=Homo sapiens GN=BSG PE=1 SV=2	P35613 (+8)	42 kDa	1	0	YES	NO
CDH2	Cadherin-2 OS=Homo sapiens GN=CDH2 PE=1 SV=4	P19022 (+2)	100 kDa	1	0	YES	NO
CHP1	Calcineurin B homologous protein 1 OS=Homo sapiens GN=CHP1 PE=1 SV=3	Q99653 (+1)	22 kDa	1	0	YES	NO
ERBB3	Receptor tyrosine-protein kinase erbB-3 OS=Homo sapiens GN=ERBB3 PE=1 SV=1	P21860 (+6)	148 kDa	1	0	YES	NO
EXOC1	Exocyst complex component 1 OS=Homo sapiens GN=EXOC1 PE=1 SV=4	Q9NV70 (+4)	102 kDa	1	0	YES	NO
EXOC2	Exocyst complex component 2 OS=Homo sapiens GN=EXOC2 PE=1 SV=1	Q96KP1 (+2)	104 kDa	1	0	YES	NO
GAA	Lysosomal alpha-glucosidase OS=Homo sapiens GN=GAA PE=1 SV=4	P10253 (+1)	105 kDa	1	0	YES	NO
GNG10	Guanine nucleotide-binding protein G(I)/G(S)/G(O) subunit gamma-10 OS=Homo sapiens GN=GNG10 PE=1 SV=1	P50151 (+1)	7 kDa	1	0	YES	NO
PTPRF	Receptor-type tyrosine-protein phosphatase F OS=Homo sapiens GN=PTPRF PE=1 SV=2	P10586 (+35)	213 kDa	1	0	YES	NO
RAB14	Ras-related protein Rab-14 OS=Homo sapiens GN=RAB14 PE=1 SV=4	P61106 (+2)	24 kDa	1	0	YES	NO
RAB31	Ras-related protein Rab-31 OS=Homo sapiens GN=RAB31 PE=1 SV=1	Q13636 (+1)	22 kDa	1	0	YES	NO
RAB7A	Ras-related protein Rab-7a OS=Homo sapiens GN=RAB7A PE=1 SV=1	P51149 (+5)	23 kDa	1	0	YES	NO
RAC1	Ras-related C3 botulinum toxin substrate 1 OS=Homo sapiens GN=RAC1 PE=1 SV=1	P63000 (+5)	21 kDa	1	0	YES	NO
RGS12	Regulator of G-protein signaling 12 OS=Homo sapiens GN=RGS12 PE=1 SV=1	O14924 (+9)	156 kDa	1	0	YES	NO
SH3KBP1	SH3 domain-containing kinase-binding protein 1 (Fragment) OS=Homo sapiens GN=SH3KBP1 PE=1 SV=1	Q5JPT2 (+5)	70 kDa	1	0	YES	NO
SLC4A2	Anion exchange protein 2 OS=Homo sapiens GN=SLC4A2 PE=1 SV=4	P04920 (+10)	137 kDa	1	0	YES	NO
TOM1	Target of Myb protein 1 OS=Homo sapiens GN=TOM1 PE=1 SV=2	O60784 (+10)	54 kDa	1	0	YES	NO
WASL	Neural Wiskott-Aldrich syndrome protein OS=Homo sapiens GN=WASL PE=1 SV=2	O00401 (+2)	55 kDa	1	0	YES	NO
ANXA5	Annexin A5 OS=Homo sapiens GN=ANXA5 PE=1 SV=2	P08758 (+3)	36 kDa	1	0	NO	YES
ASTN1	Astrotactin 1 OS=Homo sapiens GN=ASTN1 PE=2 SV=1	A6H8Y4	144 kDa	1	0	NO	YES
CTSB	Cathepsin B OS=Homo sapiens GN=CTSB PE=1 SV=3	P07858 (+5)	38 kDa	5	0	NO	YES
MFGE8	Lactadherin OS=Homo sapiens GN=MFGE8 PE=1 SV=2	Q08431 (+4)	43 kDa	8	0	NO	YES
P4HB	Protein disulfide-isomerase OS=Homo sapiens GN=P4HB PE=1 SV=3	P07237 (+1)	57 kDa	7	0	NO	YES
ZC3H15	Zinc finger CCCH domain-containing protein 15 OS=Homo sapiens GN=ZC3H15 PE=1 SV=1	Q8WU90 (+2)	49 kDa	1	0	NO	NO
YWHAZ	14-3-3 protein zeta/delta OS=Homo sapiens GN=YWHAZ PE=1 SV=1	P63104 (+7)	28 kDa	4	0	NO	NO
YWHAQ	14-3-3 protein theta OS=Homo sapiens GN=YWHAQ PE=1 SV=1	P27348 (+3)	28 kDa	4	0	NO	NO
YWHAH	14-3-3 protein eta OS=Homo sapiens GN=YWHAH PE=1 SV=4	Q04917 (+2)	28 kDa	8	0	NO	NO
YWHAG	14-3-3 protein gamma OS=Homo sapiens GN=YWHAG PE=1 SV=2	P61981 (+2)	28 kDa	11	0	NO	NO
YWHAE	14-3-3 protein epsilon OS=Homo sapiens GN=YWHAE PE=1 SV=1	P62258 (+4)	29 kDa	22	0	NO	NO
YWHAB	14-3-3 protein beta/alpha OS=Homo sapiens GN=YWHAB PE=1 SV=3	P31946 (+2)	28 kDa	5	0	NO	NO
YME1L1	ATP-dependent zinc metalloprotease YME1L1 OS=Homo sapiens GN=YME1L1 PE=1 SV=1	Q96I63 (+6)	83 kDa	1	0	NO	NO
YES1	Tyrosine-protein kinase Yes OS=Homo sapiens GN=YES1 PE=1 SV=3	P07947 (+2)	61 kDa	3	0	NO	NO
YARS2	Tyrosine--tRNA ligase, mitochondrial OS=Homo sapiens GN=YARS2 PE=1 SV=2	Q9Y2Z4	53 kDa	3	0	NO	NO
XRCC6	X-ray repair cross-complementing protein 6 OS=Homo sapiens GN=XRCC6 PE=1 SV=2	P12956 (+2)	70 kDa	5	0	NO	NO
XPO1	Exportin-1 OS=Homo sapiens GN=XPO1 PE=1 SV=1	O14980 (+3)	123 kDa	5	0	NO	NO
WTAP	Pre-mRNA-splicing regulator WTAP OS=Homo sapiens GN=WTAP PE=1 SV=2	Q15007 (+4)	44 kDa	1	0	NO	NO
WNK1	Serine/threonine-protein kinase WNK1 OS=Homo sapiens GN=WNK1 PE=1 SV=2	Q9H4A3 (+9)	251 kDa	1	0	NO	NO
WDR82	WD repeat-containing protein 82 OS=Homo sapiens GN=WDR82 PE=1 SV=1	Q6UXN9 (+1)	35 kDa	2	0	NO	NO
WDR48	WD repeat-containing protein 48 OS=Homo sapiens GN=WDR48 PE=1 SV=1	Q8TAF3 (+2)	76 kDa	6	0	NO	NO
WDR11	WD repeat-containing protein 11 OS=Homo sapiens GN=WDR11 PE=1 SV=1	Q9BZH6 (+1)	137 kDa	9	0	NO	NO
WDR1	WD repeat-containing protein 1 OS=Homo sapiens GN=WDR1 PE=1 SV=4	O75083 (+4)	66 kDa	4	0	NO	NO
WASF3	WAS protein family, member 3, isoform CRA_b OS=Homo sapiens GN=WASF3 PE=2 SV=1	Q5T8P4 (+2)	55 kDa	13	0	NO	NO
WASF2	Wiskott-Aldrich syndrome protein family member 2 OS=Homo sapiens GN=WASF2 PE=1 SV=3	Q9Y6W5	54 kDa	15	0	NO	NO
WASF1	Wiskott-Aldrich syndrome protein family member 1 (Fragment) OS=Homo sapiens GN=WASF1 PE=1 SV=1	Q5SZK3 (+3)	10 kDa	1	0	NO	NO
VWA9	von Willebrand factor A domain-containing protein 9 OS=Homo sapiens GN=VWA9 PE=1 SV=2	Q96SY0 (+6)	57 kDa	3	0	NO	NO
VWA8	von Willebrand factor A domain-containing protein 8 OS=Homo sapiens GN=VWA8 PE=1 SV=2	A3KMH1 (+1)	215 kDa	6	0	NO	NO
VPS53	Vacuolar protein sorting-associated protein 53 homolog OS=Homo sapiens GN=VPS53 PE=1 SV=1	Q5VIR6 (+7)	80 kDa	1	0	NO	NO
VPS45	Vacuolar protein sorting-associated protein 45 OS=Homo sapiens GN=VPS45 PE=1 SV=1	Q9NRW7 (+6)	65 kDa	2	0	NO	NO
VPS39	Vam6/Vps39-like protein OS=Homo sapiens GN=VPS39 PE=1 SV=2	Q96JC1 (+2)	102 kDa	1	0	NO	NO
VPS37B	Vacuolar protein sorting-associated protein 37B OS=Homo sapiens GN=VPS37B PE=1 SV=1	Q9H9H4 (+2)	31 kDa	1	0	NO	NO
VPS33B	Vacuolar protein sorting-associated protein 33B OS=Homo sapiens GN=VPS33B PE=1 SV=2	Q9H267 (+5)	71 kDa	1	0	NO	NO
VPS33A	Vacuolar protein sorting-associated protein 33A OS=Homo sapiens GN=VPS33A PE=1 SV=1	Q96AX1 (+1)	68 kDa	4	0	NO	NO
VPS18	Vacuolar protein sorting-associated protein 18 homolog OS=Homo sapiens GN=VPS18 PE=1 SV=2	Q9P253 (+1)	110 kDa	1	0	NO	NO
VPS16	Vacuolar protein sorting-associated protein 16 homolog OS=Homo sapiens GN=VPS16 PE=1 SV=2	Q9H269	95 kDa	2	0	NO	NO
VDAC3	Voltage-dependent anion-selective channel protein 3 OS=Homo sapiens GN=VDAC3 PE=1 SV=1	Q9Y277	31 kDa	20	0	NO	NO
VDAC2	Voltage-dependent anion-selective channel protein 2 OS=Homo sapiens GN=VDAC2 PE=1 SV=2	P45880 (+5)	32 kDa	23	0	NO	NO
VDAC1	Voltage-dependent anion-selective channel protein 1 OS=Homo sapiens GN=VDAC1 PE=1 SV=2	P21796	31 kDa	38	0	NO	NO
VCL	Vinculin OS=Homo sapiens GN=VCL PE=1 SV=4	P18206 (+5)	124 kDa	1	0	NO	NO
VCAN	Versican core protein OS=Homo sapiens GN=VCAN PE=1 SV=3	P13611 (+11)	373 kDa	3	0	NO	NO
VAV2	Guanine nucleotide exchange factor VAV2 OS=Homo sapiens GN=VAV2 PE=1 SV=2	P52735 (+2)	101 kDa	1	0	NO	NO
VARS2	Valine--tRNA ligase, mitochondrial OS=Homo sapiens GN=VARS2 PE=1 SV=2	Q5ST30 (+11)	118 kDa	3	0	NO	NO
VARS	Valine--tRNA ligase OS=Homo sapiens GN=VARS PE=1 SV=4	P26640 (+6)	140 kDa	2	0	NO	NO
VAC14	Protein VAC14 homolog OS=Homo sapiens GN=VAC14 PE=1 SV=1	Q08AM6 (+2)	88 kDa	2	0	NO	NO
UTRN	Utrophin OS=Homo sapiens GN=UTRN PE=1 SV=2	P46939 (+1)	394 kDa	2	0	NO	NO
USP6NL	USP6 N-terminal-like protein OS=Homo sapiens GN=USP6NL PE=1 SV=3	Q92738 (+2)	94 kDa	1	0	NO	NO
USP5	Ubiquitin carboxyl-terminal hydrolase 5 OS=Homo sapiens GN=USP5 PE=1 SV=2	P45974 (+2)	96 kDa	1	0	NO	NO
USP10	Ubiquitin carboxyl-terminal hydrolase 10 OS=Homo sapiens GN=USP10 PE=1 SV=2	Q14694 (+3)	87 kDa	1	0	NO	NO
URI1	Unconventional prefoldin RPB5 interactor 1 OS=Homo sapiens GN=URI1 PE=1 SV=3	O94763 (+3)	60 kDa	3	0	NO	NO
UQCRH	Cytochrome b-c1 complex subunit 6, mitochondrial OS=Homo sapiens GN=UQCRH PE=1 SV=2	P07919	11 kDa	6	0	NO	NO
UQCRFS1	Cytochrome b-c1 complex subunit Rieske, mitochondrial OS=Homo sapiens GN=UQCRFS1 PE=1 SV=2	P47985	30 kDa	44	0	NO	NO
UQCRC2	Cytochrome b-c1 complex subunit 2, mitochondrial OS=Homo sapiens GN=UQCRC2 PE=1 SV=3	P22695	48 kDa	58	0	NO	NO
UQCRC1	Cytochrome b-c1 complex subunit 1, mitochondrial OS=Homo sapiens GN=UQCRC1 PE=1 SV=3	P31930 (+1)	53 kDa	3	0	NO	NO
UQCR11	Cytochrome b-c1 complex subunit 10 OS=Homo sapiens GN=UQCR11 PE=3 SV=1	O14957	7 kDa	1	0	NO	NO
UNC119B	Protein unc-119 homolog B OS=Homo sapiens GN=UNC119B PE=1 SV=1	A6NIH7 (+1)	28 kDa	1	0	NO	NO
UMPS	Uridine 5'-monophosphate synthase OS=Homo sapiens GN=UMPS PE=1 SV=1	P11172 (+2)	52 kDa	4	0	NO	NO
UFL1	E3 UFM1-protein ligase 1 OS=Homo sapiens GN=UFL1 PE=1 SV=2	O94874 (+1)	90 kDa	3	0	NO	NO
UCHL1	Ubiquitin carboxyl-terminal hydrolase isozyme L1 OS=Homo sapiens GN=UCHL1 PE=1 SV=2	P09936 (+6)	25 kDa	1	0	NO	NO
UBP1	Upstream-binding protein 1 OS=Homo sapiens GN=UBP1 PE=1 SV=1	Q9NZI7 (+4)	60 kDa	2	0	NO	NO
UBE2N	Ubiquitin-conjugating enzyme E2 N OS=Homo sapiens GN=UBE2N PE=1 SV=1	P61088 (+1)	17 kDa	5	0	NO	NO
UBE2G2	Ubiquitin-conjugating enzyme E2 G2 OS=Homo sapiens GN=UBE2G2 PE=1 SV=1	P60604 (+2)	19 kDa	3	0	NO	NO
UBE2D3	Ubiquitin-conjugating enzyme E2 D3 OS=Homo sapiens GN=UBE2D3 PE=1 SV=1	P61077 (+10)	17 kDa	1	0	NO	NO
UBASH3B	Ubiquitin-associated and SH3 domain-containing protein B OS=Homo sapiens GN=UBASH3B PE=1 SV=2	Q8TF42	73 kDa	2	0	NO	NO
UBAP2L	Isoform 2 of Ubiquitin-associated protein 2-like OS=Homo sapiens GN=UBAP2L	Q14157-1 (+1)	104 kDa	7	0	NO	NO
UBAC2	Ubiquitin-associated domain-containing protein 2 OS=Homo sapiens GN=UBAC2 PE=1 SV=1	Q8NBM4 (+7)	39 kDa	1	0	NO	NO
UBA1	Ubiquitin-like modifier-activating enzyme 1 OS=Homo sapiens GN=UBA1 PE=1 SV=3	P22314 (+2)	118 kDa	3	0	NO	NO
UACA	Uveal autoantigen with coiled-coil domains and ankyrin repeats OS=Homo sapiens GN=UACA PE=1 SV=2	Q9BZF9 (+3)	163 kDa	4	0	NO	NO
TXLNA	Alpha-taxilin OS=Homo sapiens GN=TXLNA PE=1 SV=3	P40222	62 kDa	1	0	NO	NO
TWF2	Twinfilin-2 OS=Homo sapiens GN=TWF2 PE=1 SV=2	Q6IBS0	40 kDa	2	0	NO	NO
TUBGCP4	Gamma-tubulin complex component 4 OS=Homo sapiens GN=TUBGCP4 PE=1 SV=1	Q9UGJ1 (+2)	76 kDa	2	0	NO	NO
TUBG1	Tubulin gamma-1 chain OS=Homo sapiens GN=TUBG1 PE=1 SV=2	P23258	51 kDa	23	0	NO	NO
TUBB6	Tubulin beta-6 chain OS=Homo sapiens GN=TUBB6 PE=1 SV=1	Q9BUF5	50 kDa	27	0	NO	NO
TUBB4A	Tubulin beta-4A chain OS=Homo sapiens GN=TUBB4A PE=1 SV=2	P04350	50 kDa	81	0	NO	NO
TUBB3	Tubulin beta-3 chain OS=Homo sapiens GN=TUBB3 PE=1 SV=2	Q13509 (+1)	50 kDa	47	0	NO	NO
TTC7B	Tetratricopeptide repeat protein 7B OS=Homo sapiens GN=TTC7B PE=1 SV=3	Q86TV6 (+1)	94 kDa	6	0	NO	NO
TSPO	Translocator protein OS=Homo sapiens GN=TSPO PE=1 SV=3	P30536 (+3)	19 kDa	1	0	NO	NO
TSG101	Tumor susceptibility gene 101 protein OS=Homo sapiens GN=TSG101 PE=1 SV=2	Q99816 (+1)	44 kDa	2	0	NO	NO
TSC22D1	Isoform 2 of TSC22 domain family protein 1 OS=Homo sapiens GN=TSC22D1	Q15714-2 (+1)	16 kDa	1	0	NO	NO
TRMT61B	tRNA (adenine(58)-N(1))-methyltransferase, mitochondrial OS=Homo sapiens GN=TRMT61B PE=1 SV=2	Q9BVS5 (+1)	53 kDa	5	0	NO	NO
TRMT10C	Mitochondrial ribonuclease P protein 1 OS=Homo sapiens GN=TRMT10C PE=1 SV=2	Q7L0Y3	47 kDa	5	0	NO	NO
TRIP11	Thyroid receptor-interacting protein 11 OS=Homo sapiens GN=TRIP11 PE=1 SV=3	Q15643 (+2)	228 kDa	1	0	NO	NO
TRIOBP	TRIO and F-actin-binding protein OS=Homo sapiens GN=TRIOBP PE=1 SV=3	Q9H2D6 (+4)	261 kDa	3	0	NO	NO
TRIM9	E3 ubiquitin-protein ligase TRIM9 OS=Homo sapiens GN=TRIM9 PE=1 SV=1	Q9C026 (+2)	79 kDa	1	0	NO	NO
TRIM4	E3 ubiquitin-protein ligase TRIM4 OS=Homo sapiens GN=TRIM4 PE=1 SV=2	Q9C037 (+5)	57 kDa	1	0	NO	NO
TRIM32	E3 ubiquitin-protein ligase TRIM32 OS=Homo sapiens GN=TRIM32 PE=1 SV=2	Q13049 (+1)	72 kDa	4	0	NO	NO
TRIM3	Tripartite motif-containing protein 3 OS=Homo sapiens GN=TRIM3 PE=1 SV=2	O75382 (+7)	81 kDa	3	0	NO	NO
TRIM2	Tripartite motif-containing protein 2 OS=Homo sapiens GN=TRIM2 PE=1 SV=1	Q9C040 (+3)	82 kDa	1	0	NO	NO
TREX1	Isoform 3 of Three-prime repair exonuclease 1 OS=Homo sapiens GN=TREX1	Q9NSU2-3	33 kDa	6	0	NO	NO
TRAPPC6B	Trafficking protein particle complex subunit 6B OS=Homo sapiens GN=TRAPPC6B PE=1 SV=1	Q86SZ2 (+4)	18 kDa	3	0	NO	NO
TRAPPC4	Trafficking protein particle complex subunit 4 OS=Homo sapiens GN=TRAPPC4 PE=1 SV=1	Q9Y296 (+9)	24 kDa	2	0	NO	NO
TRAPPC3	Trafficking protein particle complex subunit 3 OS=Homo sapiens GN=TRAPPC3 PE=1 SV=1	O43617 (+3)	20 kDa	1	0	NO	NO
TRAPPC2L	Trafficking protein particle complex subunit 2-like protein OS=Homo sapiens GN=TRAPPC2L PE=1 SV=1	Q9UL33 (+4)	16 kDa	3	0	NO	NO
TRAPPC2	Trafficking protein particle complex subunit 2 OS=Homo sapiens GN=TRAPPC2 PE=1 SV=1	P0DI81 (+3)	16 kDa	1	0	NO	NO
TRAP1	Heat shock protein 75 kDa, mitochondrial OS=Homo sapiens GN=TRAP1 PE=1 SV=3	Q12931 (+5)	80 kDa	3	0	NO	NO
TRAF7	E3 ubiquitin-protein ligase TRAF7 OS=Homo sapiens GN=TRAF7 PE=1 SV=1	Q6Q0C0 (+3)	75 kDa	2	0	NO	NO
TPP1	Tripeptidyl-peptidase 1 OS=Homo sapiens GN=TPP1 PE=1 SV=2	O14773 (+9)	61 kDa	5	0	NO	NO
TPM4	Tropomyosin alpha-4 chain OS=Homo sapiens GN=TPM4 PE=1 SV=3	P67936 (+2)	29 kDa	3	0	NO	NO
TPM3	Isoform 2 of Tropomyosin alpha-3 chain OS=Homo sapiens GN=TPM3	P06753-2 (+6)	29 kDa	7	0	NO	NO
TPM1	Isoform 2 of Tropomyosin alpha-1 chain OS=Homo sapiens GN=TPM1	P09493-2 (+9)	27 kDa	3	0	NO	NO
TOR1A	Torsin-1A OS=Homo sapiens GN=TOR1A PE=1 SV=1	O14656 (+2)	38 kDa	2	0	NO	NO
TOMM40	Mitochondrial import receptor subunit TOM40 homolog OS=Homo sapiens GN=TOMM40 PE=1 SV=1	O96008 (+1)	38 kDa	16	0	NO	NO
TOMM20	Mitochondrial import receptor subunit TOM20 homolog OS=Homo sapiens GN=TOMM20 PE=1 SV=1	Q15388 (+1)	16 kDa	1	0	NO	NO
TNS3	Tensin-3 OS=Homo sapiens GN=TNS3 PE=1 SV=2	Q68CZ2 (+3)	155 kDa	1	0	NO	NO
TNC	Tenascin OS=Homo sapiens GN=TNC PE=1 SV=3	P24821 (+1)	241 kDa	172	0	NO	NO
TMTC3	Transmembrane and TPR repeat-containing protein 3 OS=Homo sapiens GN=TMTC3 PE=1 SV=2	Q6ZXV5 (+3)	104 kDa	1	0	NO	NO
TMOD2	Tropomodulin-2 OS=Homo sapiens GN=TMOD2 PE=1 SV=1	Q9NZR1 (+2)	40 kDa	8	0	NO	NO
TMOD1	Tropomodulin-1 OS=Homo sapiens GN=TMOD1 PE=1 SV=1	P28289 (+1)	41 kDa	7	0	NO	NO
TMEM33	Transmembrane protein 33 OS=Homo sapiens GN=TMEM33 PE=1 SV=2	P57088 (+3)	28 kDa	1	0	NO	NO
TMEM160	Transmembrane protein 160 OS=Homo sapiens GN=TMEM160 PE=1 SV=1	Q9NX00	20 kDa	1	0	NO	NO
TMEM132A	Transmembrane protein 132A OS=Homo sapiens GN=TMEM132A PE=1 SV=1	Q24JP5 (+1)	110 kDa	2	0	NO	NO
TMEM126A	Transmembrane protein 126A OS=Homo sapiens GN=TMEM126A PE=1 SV=1	Q9H061	22 kDa	5	0	NO	NO
TMEM11	Transmembrane protein 11, mitochondrial OS=Homo sapiens GN=TMEM11 PE=1 SV=1	P17152 (+1)	22 kDa	1	0	NO	NO
TMED10	Transmembrane emp24 domain-containing protein 10 OS=Homo sapiens GN=TMED10 PE=1 SV=2	P49755 (+3)	25 kDa	2	0	NO	NO
TLN2	Talin-2 OS=Homo sapiens GN=TLN2 PE=1 SV=4	Q9Y4G6	272 kDa	1	0	NO	NO
TLN1	Talin-1 OS=Homo sapiens GN=TLN1 PE=1 SV=3	Q9Y490	270 kDa	8	0	NO	NO
TK2	Thymidine kinase 2, mitochondrial OS=Homo sapiens GN=TK2 PE=1 SV=4	O00142 (+9)	31 kDa	1	0	NO	NO
TIMMDC1	Complex I assembly factor TIMMDC1, mitochondrial OS=Homo sapiens GN=TIMMDC1 PE=1 SV=2	Q9NPL8 (+1)	32 kDa	1	0	NO	NO
TIMM50	Translocase of inner mitochondrial membrane 50 homolog (S. cerevisiae) OS=Homo sapiens GN=TIMM50 PE=2 SV=1	Q0VAB1 (+6)	50 kDa	2	0	NO	NO
TIMM23	Mitochondrial import inner membrane translocase subunit Tim23 OS=Homo sapiens GN=TIMM23 PE=1 SV=1	O14925 (+1)	22 kDa	6	0	NO	NO
TIM17A	Mitochondrial inner membrane translocase OS=Homo sapiens GN=TIM17A PE=4 SV=1	Q7RU05 (+2)	18 kDa	1	0	NO	NO
TIGAR	Fructose-2,6-bisphosphatase TIGAR OS=Homo sapiens GN=TIGAR PE=1 SV=1	Q9NQ88	30 kDa	1	0	NO	NO
THNSL1	Threonine synthase-like 1 OS=Homo sapiens GN=THNSL1 PE=1 SV=2	Q8IYQ7 (+2)	83 kDa	1	0	NO	NO
TFCP2	Alpha-globin transcription factor CP2 OS=Homo sapiens GN=TFCP2 PE=1 SV=2	Q12800 (+5)	57 kDa	2	0	NO	NO
TENM3	Teneurin-3 OS=Homo sapiens GN=TENM3 PE=2 SV=3	Q9P273 (+2)	301 kDa	1	0	NO	NO
TENM2	Teneurin-2 OS=Homo sapiens GN=TENM2 PE=1 SV=3	Q9NT68 (+5)	308 kDa	3	0	NO	NO
TECR	Very-long-chain enoyl-CoA reductase OS=Homo sapiens GN=TECR PE=1 SV=1	Q9NZ01 (+5)	36 kDa	4	0	NO	NO
TBRG4	Protein TBRG4 OS=Homo sapiens GN=TBRG4 PE=1 SV=1	Q969Z0 (+2)	71 kDa	7	0	NO	NO
TBK1	Serine/threonine-protein kinase TBK1 OS=Homo sapiens GN=TBK1 PE=1 SV=1	Q9UHD2 (+2)	84 kDa	1	0	NO	NO
TBC1D8	TBC1 domain family member 8 OS=Homo sapiens GN=TBC1D8 PE=2 SV=3	O95759 (+3)	131 kDa	1	0	NO	NO
TARS2	Threonine--tRNA ligase, mitochondrial OS=Homo sapiens GN=TARS2 PE=1 SV=1	Q9BW92	81 kDa	2	0	NO	NO
TARDBP	TAR DNA-binding protein 43 OS=Homo sapiens GN=TARDBP PE=1 SV=1	Q13148 (+14)	45 kDa	2	0	NO	NO
TAF15	TATA-binding protein-associated factor 2N OS=Homo sapiens GN=TAF15 PE=1 SV=1	Q92804 (+3)	62 kDa	1	0	NO	NO
SYNM	Desmuslin, isoform CRA_a OS=Homo sapiens GN=SYNM PE=1 SV=1	A0A075B7B1	140 kDa	1	0	NO	NO
SWAP70	Switch-associated protein 70 OS=Homo sapiens GN=SWAP70 PE=1 SV=1	Q9UH65 (+3)	69 kDa	1	0	NO	NO
SVIL	Isoform 2 of Supervillin OS=Homo sapiens GN=SVIL	O95425-2 (+1)	201 kDa	6	0	NO	NO
SURF1	Surfeit locus protein 1 OS=Homo sapiens GN=SURF1 PE=1 SV=1	Q15526 (+3)	33 kDa	4	0	NO	NO
SUPV3L1	ATP-dependent RNA helicase SUPV3L1, mitochondrial OS=Homo sapiens GN=SUPV3L1 PE=1 SV=1	Q8IYB8 (+1)	88 kDa	1	0	NO	NO
SUPT16H	FACT complex subunit SPT16 OS=Homo sapiens GN=SUPT16H PE=1 SV=1	Q9Y5B9	120 kDa	6	0	NO	NO
SUCLG1	Succinyl-CoA ligase [ADP/GDP-forming] subunit alpha, mitochondrial OS=Homo sapiens GN=SUCLG1 PE=1 SV=4	P53597 (+2)	36 kDa	2	0	NO	NO
SUCLA2	Succinyl-CoA ligase [ADP-forming] subunit beta, mitochondrial (Fragment) OS=Homo sapiens GN=SUCLA2 PE=1 SV=1	Q5T9Q5 (+12)	32 kDa	1	0	NO	NO
STXBP1	Syntaxin-binding protein 1 OS=Homo sapiens GN=STXBP1 PE=1 SV=1	P61764 (+6)	68 kDa	1	0	NO	NO
STX17	Syntaxin-17 OS=Homo sapiens GN=STX17 PE=1 SV=2	P56962 (+4)	33 kDa	2	0	NO	NO
STIM1	Stromal interaction molecule 1 OS=Homo sapiens GN=STIM1 PE=1 SV=3	Q13586 (+4)	77 kDa	1	0	NO	NO
ST8SIA5	Alpha-2,8-sialyltransferase 8E OS=Homo sapiens GN=ST8SIA5 PE=1 SV=2	O15466 (+3)	44 kDa	1	0	NO	NO
SSRP1	FACT complex subunit SSRP1 OS=Homo sapiens GN=SSRP1 PE=1 SV=1	Q08945 (+1)	81 kDa	13	0	NO	NO
SSFA2	Sperm-specific antigen 2 OS=Homo sapiens GN=SSFA2 PE=1 SV=3	P28290 (+4)	138 kDa	1	0	NO	NO
SSBP1	Single-stranded DNA-binding protein, mitochondrial OS=Homo sapiens GN=SSBP1 PE=1 SV=1	Q04837 (+2)	17 kDa	14	0	NO	NO
SRRT	Serrate RNA effector molecule homolog OS=Homo sapiens GN=SRRT PE=1 SV=1	Q9BXP5 (+6)	101 kDa	2	0	NO	NO
SRPRA	Signal recognition particle receptor subunit alpha OS=Homo sapiens GN=SRPRA PE=1 SV=2	P08240 (+3)	70 kDa	2	0	NO	NO
SRPK2	SRSF protein kinase 2 OS=Homo sapiens GN=SRPK2 PE=1 SV=3	P78362 (+5)	78 kDa	1	0	NO	NO
SRP54	Signal recognition particle 54 kDa protein OS=Homo sapiens GN=SRP54 PE=1 SV=1	P61011 (+3)	56 kDa	2	0	NO	NO
SRP14	Signal recognition particle 14 kDa protein OS=Homo sapiens GN=SRP14 PE=1 SV=2	P37108 (+1)	15 kDa	1	0	NO	NO
SRGAP2	SLIT-ROBO Rho GTPase-activating protein 2 OS=Homo sapiens GN=SRGAP2 PE=1 SV=2	O75044 (+4)	121 kDa	12	0	NO	NO
SRCIN1	SRC kinase signaling inhibitor 1 OS=Homo sapiens GN=SRCIN1 PE=1 SV=3	Q9C0H9 (+6)	112 kDa	2	0	NO	NO
SPTLC1	Serine palmitoyltransferase 1 OS=Homo sapiens GN=SPTLC1 PE=1 SV=1	O15269 (+1)	53 kDa	2	0	NO	NO
SPTBN2	Spectrin beta chain, non-erythrocytic 2 OS=Homo sapiens GN=SPTBN2 PE=1 SV=3	O15020 (+1)	271 kDa	1	0	NO	NO
SPTBN1	Spectrin beta chain, non-erythrocytic 1 OS=Homo sapiens GN=SPTBN1 PE=1 SV=2	Q01082 (+5)	275 kDa	31	0	NO	NO
SPTAN1	Spectrin alpha chain, non-erythrocytic 1 OS=Homo sapiens GN=SPTAN1 PE=1 SV=3	Q13813 (+5)	285 kDa	39	0	NO	NO
SPG7	Paraplegin OS=Homo sapiens GN=SPG7 PE=1 SV=2	Q9UQ90 (+1)	88 kDa	5	0	NO	NO
SPC24	Kinetochore protein Spc24 (Fragment) OS=Homo sapiens GN=SPC24 PE=1 SV=1	K7ESQ2	24 kDa	1	0	NO	NO
SPATA5L1	Spermatogenesis-associated protein 5-like protein 1 OS=Homo sapiens GN=SPATA5L1 PE=1 SV=2	Q9BVQ7 (+2)	81 kDa	1	0	NO	NO
SORT1	Sortilin OS=Homo sapiens GN=SORT1 PE=1 SV=3	Q99523 (+4)	92 kDa	1	0	NO	NO
SNX18	Isoform 2 of Sorting nexin-18 OS=Homo sapiens GN=SNX18	Q96RF0-2	69 kDa	1	0	NO	NO
SNTB2	Beta-2-syntrophin OS=Homo sapiens GN=SNTB2 PE=1 SV=1	Q13425 (+1)	58 kDa	4	0	NO	NO
SNTB1	Beta-1-syntrophin OS=Homo sapiens GN=SNTB1 PE=1 SV=3	Q13884	58 kDa	15	0	NO	NO
SNRNP200	U5 small nuclear ribonucleoprotein 200 kDa helicase OS=Homo sapiens GN=SNRNP200 PE=1 SV=2	O75643	245 kDa	6	0	NO	NO
SMG9	Protein SMG9 OS=Homo sapiens GN=SMG9 PE=1 SV=1	Q9H0W8 (+2)	58 kDa	3	0	NO	NO
SMDT1	Essential MCU regulator, mitochondrial OS=Homo sapiens GN=SMDT1 PE=1 SV=1	Q9H4I9	11 kDa	2	0	NO	NO
SMCHD1	Structural maintenance of chromosomes flexible hinge domain-containing protein 1 OS=Homo sapiens GN=SMCHD1 PE=1 SV=2	A6NHR9 (+3)	226 kDa	2	0	NO	NO
SMC4	Structural maintenance of chromosomes protein 4 OS=Homo sapiens GN=SMC4 PE=1 SV=2	Q9NTJ3 (+2)	147 kDa	5	0	NO	NO
SMC3	Structural maintenance of chromosomes protein OS=Homo sapiens GN=SMC3 PE=2 SV=1	Q86VX4 (+2)	142 kDa	1	0	NO	NO
SMC2	Structural maintenance of chromosomes protein 2 OS=Homo sapiens GN=SMC2 PE=1 SV=2	O95347 (+14)	136 kDa	3	0	NO	NO
SMC1B	Structural maintenance of chromosomes protein 1B OS=Homo sapiens GN=SMC1B PE=2 SV=2	Q8NDV3 (+2)	144 kDa	1	0	NO	NO
SMC1A	Structural maintenance of chromosomes protein 1A OS=Homo sapiens GN=SMC1A PE=1 SV=2	Q14683 (+1)	143 kDa	1	0	NO	NO
SMAD4	Mothers against decapentaplegic homolog 4 OS=Homo sapiens GN=SMAD4 PE=1 SV=1	Q13485 (+2)	60 kDa	1	0	NO	NO
SLIT1	Slit homolog 1 protein OS=Homo sapiens GN=SLIT1 PE=2 SV=4	O75093 (+1)	168 kDa	6	0	NO	NO
SLC9A3R2	Na(+)/H(+) exchange regulatory cofactor NHE-RF2 OS=Homo sapiens GN=SLC9A3R2 PE=1 SV=2	Q15599 (+2)	37 kDa	1	0	NO	NO
SLC39A7	Zinc transporter SLC39A7 OS=Homo sapiens GN=SLC39A7 PE=1 SV=2	Q92504 (+4)	50 kDa	5	0	NO	NO
SLC39A10	Zinc transporter ZIP10 OS=Homo sapiens GN=SLC39A10 PE=1 SV=2	Q9ULF5 (+1)	94 kDa	5	0	NO	NO
SLC25A40	Solute carrier family 25 member 40 OS=Homo sapiens GN=SLC25A40 PE=1 SV=1	Q8TBP6	38 kDa	1	0	NO	NO
SLC25A4	ADP/ATP translocase 1 OS=Homo sapiens GN=SLC25A4 PE=1 SV=4	P12235 (+1)	33 kDa	20	0	NO	NO
SLC25A3	Isoform B of Phosphate carrier protein, mitochondrial OS=Homo sapiens GN=SLC25A3	Q00325-2 (+4)	40 kDa	11	0	NO	NO
SLC25A25	Calcium-binding mitochondrial carrier protein SCaMC-2 OS=Homo sapiens GN=SLC25A25 PE=1 SV=1	Q6KCM7 (+5)	53 kDa	11	0	NO	NO
SLC25A22	Mitochondrial glutamate carrier 1 OS=Homo sapiens GN=SLC25A22 PE=1 SV=1	Q9H936 (+18)	34 kDa	1	0	NO	NO
SLC25A15	Mitochondrial ornithine transporter 1 OS=Homo sapiens GN=SLC25A15 PE=1 SV=1	Q9Y619 (+2)	33 kDa	2	0	NO	NO
SLC25A12	Calcium-binding mitochondrial carrier protein Aralar1 OS=Homo sapiens GN=SLC25A12 PE=1 SV=2	O75746 (+2)	75 kDa	26	0	NO	NO
SLC25A11	Mitochondrial 2-oxoglutarate/malate carrier protein OS=Homo sapiens GN=SLC25A11 PE=1 SV=3	Q02978 (+1)	34 kDa	11	0	NO	NO
SLC25A1	Tricarboxylate transport protein, mitochondrial OS=Homo sapiens GN=SLC25A1 PE=1 SV=2	P53007 (+2)	34 kDa	1	0	NO	NO
SKP1	S-phase kinase-associated protein 1 OS=Homo sapiens GN=SKP1 PE=1 SV=2	P63208 (+6)	19 kDa	2	0	NO	NO
SIRT2	NAD-dependent protein deacetylase sirtuin-2 OS=Homo sapiens GN=SIRT2 PE=1 SV=2	Q8IXJ6 (+15)	43 kDa	1	0	NO	NO
SIPA1L1	Signal-induced proliferation-associated 1-like protein 1 OS=Homo sapiens GN=SIPA1L1 PE=1 SV=4	O43166 (+5)	200 kDa	2	0	NO	NO
SHOC2	Leucine-rich repeat protein SHOC-2 OS=Homo sapiens GN=SHOC2 PE=1 SV=2	Q9UQ13	65 kDa	19	0	NO	NO
SHMT2	Serine hydroxymethyltransferase, mitochondrial OS=Homo sapiens GN=SHMT2 PE=1 SV=3	P34897 (+5)	56 kDa	40	0	NO	NO
SFXN5	Sideroflexin-5 OS=Homo sapiens GN=SFXN5 PE=1 SV=1	Q8TD22 (+3)	37 kDa	1	0	NO	NO
SFXN3	Sideroflexin OS=Homo sapiens GN=SFXN3 PE=1 SV=1	A0A0A0MS41	36 kDa	26	0	NO	NO
SFXN1	Sideroflexin-1 OS=Homo sapiens GN=SFXN1 PE=1 SV=4	Q9H9B4	36 kDa	31	0	NO	NO
SFRP2	Secreted frizzled-related protein 2 OS=Homo sapiens GN=SFRP2 PE=1 SV=2	Q96HF1 (+2)	33 kDa	11	0	NO	NO
SFPQ	Splicing factor, proline- and glutamine-rich OS=Homo sapiens GN=SFPQ PE=1 SV=2	P23246 (+4)	76 kDa	1	0	NO	NO
SF3B6	Splicing factor 3B subunit 6 OS=Homo sapiens GN=SF3B6 PE=1 SV=1	Q9Y3B4	15 kDa	2	0	NO	NO
SF3B3	Splicing factor 3B subunit 3 OS=Homo sapiens GN=SF3B3 PE=1 SV=4	Q15393 (+1)	136 kDa	7	0	NO	NO
SF3B1	Splicing factor 3B subunit 1 OS=Homo sapiens GN=SF3B1 PE=1 SV=3	O75533	146 kDa	14	0	NO	NO
SF3A3	Splicing factor 3A subunit 3 OS=Homo sapiens GN=SF3A3 PE=1 SV=1	Q12874 (+5)	59 kDa	1	0	NO	NO
SF3A1	Splicing factor 3A subunit 1 OS=Homo sapiens GN=SF3A1 PE=1 SV=1	Q15459 (+1)	89 kDa	2	0	NO	NO
SEPN1	Selenoprotein N OS=Homo sapiens GN=SEPN1 PE=1 SV=5	Q9NZV5 (+2)	66 kDa	5	0	NO	NO
SEH1L	Nucleoporin SEH1 OS=Homo sapiens GN=SEH1L PE=1 SV=3	Q96EE3 (+1)	40 kDa	6	0	NO	NO
SEC23A	Protein transport protein Sec23A OS=Homo sapiens GN=SEC23A PE=1 SV=2	Q15436 (+4)	86 kDa	2	0	NO	NO
SEC22B	Vesicle-trafficking protein SEC22b OS=Homo sapiens GN=SEC22B PE=1 SV=4	O75396 (+1)	25 kDa	1	0	NO	NO
SEC13	Protein SEC13 homolog OS=Homo sapiens GN=SEC13 PE=1 SV=3	P55735 (+3)	36 kDa	1	0	NO	NO
SDR39U1	Isoform 2 of Epimerase family protein SDR39U1 OS=Homo sapiens GN=SDR39U1	Q9NRG7-2	31 kDa	7	0	NO	NO
SDHA	Succinate dehydrogenase [ubiquinone] flavoprotein subunit, mitochondrial OS=Homo sapiens GN=SDHA PE=1 SV=2	P31040 (+3)	73 kDa	9	0	NO	NO
SDF4	45 kDa calcium-binding protein (Fragment) OS=Homo sapiens GN=SDF4 PE=1 SV=1	H0Y3T6	28 kDa	3	0	NO	NO
SDCBP	Syntenin-1 OS=Homo sapiens GN=SDCBP PE=1 SV=1	O00560 (+4)	32 kDa	11	0	NO	NO
SCRIB	Protein scribble homolog OS=Homo sapiens GN=SCRIB PE=1 SV=4	Q14160 (+3)	175 kDa	8	0	NO	NO
SCPEP1	Retinoid-inducible serine carboxypeptidase OS=Homo sapiens GN=SCPEP1 PE=1 SV=1	Q9HB40 (+4)	51 kDa	1	0	NO	NO
SCCPDH	Saccharopine dehydrogenase-like oxidoreductase OS=Homo sapiens GN=SCCPDH PE=1 SV=1	Q8NBX0	47 kDa	3	0	NO	NO
SBF2	Myotubularin-related protein 13 OS=Homo sapiens GN=SBF2 PE=1 SV=1	Q86WG5 (+2)	208 kDa	1	0	NO	NO
SBF1	Myotubularin-related protein 5 OS=Homo sapiens GN=SBF1 PE=1 SV=3	O95248 (+3)	208 kDa	1	0	NO	NO
SARS2	Serine--tRNA ligase, mitochondrial OS=Homo sapiens GN=SARS2 PE=1 SV=1	Q9NP81 (+1)	58 kDa	33	0	NO	NO
SARM1	SARM1 protein (Fragment) OS=Homo sapiens GN=SARM1 PE=2 SV=1	Q05B42 (+4)	68 kDa	1	0	NO	NO
SAMM50	Sorting and assembly machinery component 50 homolog OS=Homo sapiens GN=SAMM50 PE=1 SV=3	Q9Y512	52 kDa	4	0	NO	NO
SACM1L	Phosphatidylinositide phosphatase SAC1 OS=Homo sapiens GN=SACM1L PE=1 SV=2	Q9NTJ5 (+4)	67 kDa	1	0	NO	NO
S100B	Protein S100-B OS=Homo sapiens GN=S100B PE=1 SV=2	P04271 (+2)	11 kDa	1	0	NO	NO
S100A16	Protein S100-A16 OS=Homo sapiens GN=S100A16 PE=1 SV=1	Q96FQ6	12 kDa	4	0	NO	NO
S100A13	Protein S100-A13 OS=Homo sapiens GN=S100A13 PE=1 SV=1	Q99584	11 kDa	3	0	NO	NO
RXRA	Retinoic acid receptor RXR-alpha OS=Homo sapiens GN=RXRA PE=1 SV=1	P19793 (+3)	51 kDa	1	0	NO	NO
RUFY3	Protein RUFY3 OS=Homo sapiens GN=RUFY3 PE=1 SV=1	Q7L099 (+8)	53 kDa	2	0	NO	NO
RTCB	tRNA-splicing ligase RtcB homolog OS=Homo sapiens GN=RTCB PE=1 SV=1	Q9Y3I0	55 kDa	53	0	NO	NO
RRBP1	Ribosome-binding protein 1 OS=Homo sapiens GN=RRBP1 PE=1 SV=4	Q9P2E9 (+6)	152 kDa	8	0	NO	NO
RRAGC	Ras-related GTP-binding protein C OS=Homo sapiens GN=RRAGC PE=1 SV=1	Q9HB90 (+3)	44 kDa	2	0	NO	NO
RQCD1	Cell differentiation protein RCD1 homolog OS=Homo sapiens GN=RQCD1 PE=1 SV=1	Q92600 (+5)	34 kDa	1	0	NO	NO
RPS26	40S ribosomal protein S26 OS=Homo sapiens GN=RPS26 PE=1 SV=3	P62854 (+2)	13 kDa	1	0	NO	NO
RPS21	40S ribosomal protein S21 OS=Homo sapiens GN=RPS21 PE=1 SV=1	P63220 (+3)	9 kDa	6	0	NO	NO
RPP14	Hydroxyacyl-thioester dehydratase type 2, mitochondrial OS=Homo sapiens GN=RPP14 PE=1 SV=1	P86397 (+2)	19 kDa	1	0	NO	NO
RPN2	Dolichyl-diphosphooligosaccharide--protein glycosyltransferase subunit 2 OS=Homo sapiens GN=RPN2 PE=1 SV=3	P04844 (+1)	69 kDa	18	0	NO	NO
RPN1	Dolichyl-diphosphooligosaccharide--protein glycosyltransferase subunit 1 OS=Homo sapiens GN=RPN1 PE=1 SV=1	P04843 (+1)	69 kDa	33	0	NO	NO
RPL7A	60S ribosomal protein L7a (Fragment) OS=Homo sapiens GN=RPL7A PE=1 SV=1	Q5T8U3	22 kDa	3	0	NO	NO
RPL5	60S ribosomal protein L5 OS=Homo sapiens GN=RPL5 PE=1 SV=3	P46777 (+4)	34 kDa	1	0	NO	NO
RPL34	60S ribosomal protein L34 OS=Homo sapiens GN=RPL34 PE=1 SV=3	P49207 (+2)	13 kDa	1	0	NO	NO
RPL3	60S ribosomal protein L3 OS=Homo sapiens GN=RPL3 PE=1 SV=2	P39023 (+10)	46 kDa	2	0	NO	NO
RPL28	60S ribosomal protein L28 OS=Homo sapiens GN=RPL28 PE=1 SV=3	P46779 (+6)	16 kDa	2	0	NO	NO
RPL18	60S ribosomal protein L18 OS=Homo sapiens GN=RPL18 PE=1 SV=2	Q07020 (+7)	22 kDa	5	0	NO	NO
RPL10	60S ribosomal protein L10 OS=Homo sapiens GN=RPL10 PE=1 SV=4	P27635 (+2)	25 kDa	2	0	NO	NO
RPA3	Replication protein A 14 kDa subunit OS=Homo sapiens GN=RPA3 PE=1 SV=1	P35244 (+2)	14 kDa	1	0	NO	NO
RPA2	Replication protein A 32 kDa subunit OS=Homo sapiens GN=RPA2 PE=1 SV=1	P15927 (+5)	29 kDa	3	0	NO	NO
RNMTL1	rRNA methyltransferase 3, mitochondrial OS=Homo sapiens GN=RNMTL1 PE=1 SV=2	Q9HC36	47 kDa	11	0	NO	NO
RNF40	E3 ubiquitin-protein ligase BRE1B OS=Homo sapiens GN=RNF40 PE=1 SV=4	O75150 (+5)	114 kDa	2	0	NO	NO
RNF20	E3 ubiquitin-protein ligase BRE1A OS=Homo sapiens GN=RNF20 PE=1 SV=2	Q5VTR2	114 kDa	11	0	NO	NO
RNF2	E3 ubiquitin-protein ligase RING2 OS=Homo sapiens GN=RNF2 PE=1 SV=1	Q99496 (+2)	38 kDa	1	0	NO	NO
RMDN3	Regulator of microtubule dynamics protein 3 OS=Homo sapiens GN=RMDN3 PE=1 SV=2	Q96TC7 (+2)	52 kDa	6	0	NO	NO
RIMS4	RIMS4 protein (Fragment) OS=Homo sapiens GN=RIMS4 PE=2 SV=1	Q3MI43 (+2)	29 kDa	1	0	NO	NO
RHOT1	Mitochondrial Rho GTPase 1 OS=Homo sapiens GN=RHOT1 PE=1 SV=2	Q8IXI2 (+6)	71 kDa	2	0	NO	NO
RFC2	Replication factor C subunit 2 OS=Homo sapiens GN=RFC2 PE=1 SV=3	P35250 (+4)	39 kDa	1	0	NO	NO
REPS1	RalBP1-associated Eps domain-containing protein 1 OS=Homo sapiens GN=REPS1 PE=1 SV=3	Q96D71 (+5)	87 kDa	4	0	NO	NO
RECQL	ATP-dependent DNA helicase Q1 OS=Homo sapiens GN=RECQL PE=1 SV=3	P46063 (+7)	73 kDa	2	0	NO	NO
RDH13	Retinol dehydrogenase 13 OS=Homo sapiens GN=RDH13 PE=1 SV=2	Q8NBN7 (+1)	36 kDa	15	0	NO	NO
RCN2	Reticulocalbin-2 OS=Homo sapiens GN=RCN2 PE=1 SV=1	Q14257 (+1)	37 kDa	22	0	NO	NO
RBM25	RNA-binding protein 25 OS=Homo sapiens GN=RBM25 PE=1 SV=3	P49756	100 kDa	1	0	NO	NO
RBM10	RNA-binding protein 10 OS=Homo sapiens GN=RBM10 PE=1 SV=3	P98175 (+8)	104 kDa	1	0	NO	NO
RASA3	Ras GTPase-activating protein 3 OS=Homo sapiens GN=RASA3 PE=1 SV=3	Q14644 (+1)	96 kDa	9	0	NO	NO
RARS	Arginine--tRNA ligase, cytoplasmic OS=Homo sapiens GN=RARS PE=1 SV=2	P54136 (+2)	75 kDa	2	0	NO	NO
RAPH1	Ras-associated and pleckstrin homology domains-containing protein 1 OS=Homo sapiens GN=RAPH1 PE=1 SV=3	Q70E73 (+10)	135 kDa	1	0	NO	NO
RAP2A	Ras-related protein Rap-2a OS=Homo sapiens GN=RAP2A PE=1 SV=1	P10114 (+4)	21 kDa	1	0	NO	NO
RAP1GDS1	Rap1 GTPase-GDP dissociation stimulator 1 OS=Homo sapiens GN=RAP1GDS1 PE=1 SV=3	P52306 (+10)	66 kDa	1	0	NO	NO
RAI14	Ankycorbin OS=Homo sapiens GN=RAI14 PE=1 SV=2	Q9P0K7 (+3)	110 kDa	1	0	NO	NO
RAD21	Double-strand-break repair protein rad21 homolog OS=Homo sapiens GN=RAD21 PE=1 SV=2	O60216 (+1)	72 kDa	1	0	NO	NO
RABL3	Rab-like protein 3 OS=Homo sapiens GN=RABL3 PE=1 SV=1	Q5HYI8 (+1)	26 kDa	1	0	NO	NO
RAB9A	Ras-related protein Rab-9A OS=Homo sapiens GN=RAB9A PE=1 SV=1	P51151 (+1)	23 kDa	1	0	NO	NO
RAB5A	Ras-related protein Rab-5A OS=Homo sapiens GN=RAB5A PE=1 SV=2	P20339 (+3)	24 kDa	1	0	NO	NO
RAB2A	Ras-related protein Rab-2A OS=Homo sapiens GN=RAB2A PE=1 SV=1	P61019 (+2)	24 kDa	6	0	NO	NO
RAB1B	Ras-related protein Rab-1B OS=Homo sapiens GN=RAB1B PE=1 SV=1	Q9H0U4 (+1)	22 kDa	3	0	NO	NO
RAB13	Ras-related protein Rab-13 OS=Homo sapiens GN=RAB13 PE=1 SV=1	P51153 (+3)	23 kDa	1	0	NO	NO
QARS	Glutamine--tRNA ligase OS=Homo sapiens GN=QARS PE=1 SV=1	P47897 (+3)	88 kDa	8	0	NO	NO
PXDN	Peroxidasin homolog OS=Homo sapiens GN=PXDN PE=1 SV=2	Q92626	165 kDa	26	0	NO	NO
PTX3	Pentraxin-related protein PTX3 OS=Homo sapiens GN=PTX3 PE=1 SV=3	P26022	42 kDa	1	0	NO	NO
PTPN12	Tyrosine-protein phosphatase non-receptor type 12 OS=Homo sapiens GN=PTPN12 PE=1 SV=3	Q05209 (+4)	88 kDa	1	0	NO	NO
PTGES2	Prostaglandin E synthase 2 OS=Homo sapiens GN=PTGES2 PE=1 SV=1	Q9H7Z7	42 kDa	2	0	NO	NO
PTCD3	Pentatricopeptide repeat domain-containing protein 3, mitochondrial OS=Homo sapiens GN=PTCD3 PE=1 SV=3	Q96EY7	79 kDa	7	0	NO	NO
PSPC1	Paraspeckle component 1 OS=Homo sapiens GN=PSPC1 PE=1 SV=1	Q8WXF1	59 kDa	21	0	NO	NO
PSMF1	Proteasome inhibitor PI31 subunit OS=Homo sapiens GN=PSMF1 PE=1 SV=2	Q5QPM7 (+4)	29 kDa	3	0	NO	NO
PSMD7	26S proteasome non-ATPase regulatory subunit 7 OS=Homo sapiens GN=PSMD7 PE=1 SV=2	P51665 (+4)	37 kDa	1	0	NO	NO
PSMD2	26S proteasome non-ATPase regulatory subunit 2 OS=Homo sapiens GN=PSMD2 PE=1 SV=3	Q13200 (+2)	100 kDa	3	0	NO	NO
PSMD14	26S proteasome non-ATPase regulatory subunit 14 OS=Homo sapiens GN=PSMD14 PE=1 SV=1	O00487 (+3)	35 kDa	1	0	NO	NO
PSMD1	PSMD1 protein (Fragment) OS=Homo sapiens GN=PSMD1 PE=2 SV=1	Q05BX4 (+6)	91 kDa	1	0	NO	NO
PSMC6	26S protease regulatory subunit 10B OS=Homo sapiens GN=PSMC6 PE=1 SV=1	P62333 (+5)	44 kDa	2	0	NO	NO
PSMC4	26S protease regulatory subunit 6B OS=Homo sapiens GN=PSMC4 PE=1 SV=2	P43686 (+2)	47 kDa	2	0	NO	NO
PSMC2	26S protease regulatory subunit 7 OS=Homo sapiens GN=PSMC2 PE=1 SV=3	P35998 (+3)	49 kDa	1	0	NO	NO
PSD3	PH and SEC7 domain-containing protein 3 OS=Homo sapiens GN=PSD3 PE=1 SV=2	Q9NYI0 (+3)	116 kDa	17	0	NO	NO
PRPS2	Ribose-phosphate pyrophosphokinase 2 OS=Homo sapiens GN=PRPS2 PE=1 SV=2	P11908 (+11)	35 kDa	1	0	NO	NO
PRPF8	Pre-mRNA-processing-splicing factor 8 OS=Homo sapiens GN=PRPF8 PE=1 SV=2	Q6P2Q9 (+1)	274 kDa	1	0	NO	NO
PRPF31	U4/U6 small nuclear ribonucleoprotein Prp31 OS=Homo sapiens GN=PRPF31 PE=1 SV=2	Q8WWY3 (+9)	55 kDa	1	0	NO	NO
PRKDC	DNA-dependent protein kinase catalytic subunit OS=Homo sapiens GN=PRKDC PE=1 SV=3	P78527 (+1)	469 kDa	1	0	NO	NO
PRKD3	Serine/threonine-protein kinase D3 OS=Homo sapiens GN=PRKD3 PE=1 SV=1	O94806 (+6)	100 kDa	1	0	NO	NO
PRKAR2A	cAMP-dependent protein kinase type II-alpha regulatory subunit OS=Homo sapiens GN=PRKAR2A PE=1 SV=2	P13861 (+4)	46 kDa	7	0	NO	NO
PRKAG1	5'-AMP-activated protein kinase subunit gamma-1 OS=Homo sapiens GN=PRKAG1 PE=1 SV=1	P54619 (+1)	38 kDa	25	0	NO	NO
PRKAB1	5'-AMP-activated protein kinase subunit beta-1 OS=Homo sapiens GN=PRKAB1 PE=1 SV=4	Q9Y478 (+2)	30 kDa	6	0	NO	NO
PREX1	Phosphatidylinositol 3,4,5-trisphosphate-dependent Rac exchanger 1 protein OS=Homo sapiens GN=PREX1 PE=1 SV=3	Q8TCU6 (+1)	186 kDa	1	0	NO	NO
PRDX5	Peroxiredoxin-5, mitochondrial OS=Homo sapiens GN=PRDX5 PE=1 SV=4	P30044 (+3)	22 kDa	1	0	NO	NO
PRDX3	Thioredoxin-dependent peroxide reductase, mitochondrial OS=Homo sapiens GN=PRDX3 PE=1 SV=3	P30048 (+2)	28 kDa	3	0	NO	NO
PPT1	Palmitoyl-protein thioesterase 1 OS=Homo sapiens GN=PPT1 PE=1 SV=1	P50897 (+2)	34 kDa	4	0	NO	NO
PPP2R5E	Serine/threonine-protein phosphatase 2A 56 kDa regulatory subunit epsilon isoform OS=Homo sapiens GN=PPP2R5E PE=1 SV=1	Q16537 (+9)	55 kDa	1	0	NO	NO
PPP2R2A	Serine/threonine-protein phosphatase 2A 55 kDa regulatory subunit B alpha isoform OS=Homo sapiens GN=PPP2R2A PE=1 SV=1	P63151 (+16)	52 kDa	1	0	NO	NO
PPP2R1A	Serine/threonine-protein phosphatase 2A 65 kDa regulatory subunit A alpha isoform OS=Homo sapiens GN=PPP2R1A PE=1 SV=4	P30153 (+4)	65 kDa	4	0	NO	NO
PPP1R9B	PPP1R9B protein (Fragment) OS=Homo sapiens GN=PPP1R9B PE=2 SV=1	Q96B17 (+3)	36 kDa	1	0	NO	NO
PPP1R7	Protein phosphatase 1 regulatory subunit 7 OS=Homo sapiens GN=PPP1R7 PE=1 SV=1	Q15435 (+9)	42 kDa	1	0	NO	NO
PPP1R12C	Protein phosphatase 1 regulatory subunit 12C OS=Homo sapiens GN=PPP1R12C PE=1 SV=1	Q9BZL4 (+8)	85 kDa	1	0	NO	NO
PPM2C	PPM2C protein (Fragment) OS=Homo sapiens GN=PPM2C PE=2 SV=1	Q6P1N1 (+8)	68 kDa	1	0	NO	NO
PPFIBP1	Liprin-beta-1 OS=Homo sapiens GN=PPFIBP1 PE=1 SV=1	F5H0E0	12 kDa	4	0	NO	NO
PPFIA1	Liprin-alpha-1 OS=Homo sapiens GN=PPFIA1 PE=1 SV=1	Q13136 (+3)	136 kDa	2	0	NO	NO
POLR2C	DNA-directed RNA polymerase II subunit RPB3 OS=Homo sapiens GN=POLR2C PE=1 SV=2	P19387 (+3)	31 kDa	2	0	NO	NO
POLG2	DNA polymerase subunit gamma-2, mitochondrial OS=Homo sapiens GN=POLG2 PE=1 SV=1	Q9UHN1 (+2)	55 kDa	1	0	NO	NO
POLDIP2	Polymerase delta-interacting protein 2 OS=Homo sapiens GN=POLDIP2 PE=1 SV=1	Q9Y2S7 (+1)	42 kDa	2	0	NO	NO
POFUT1	GDP-fucose protein O-fucosyltransferase 1 OS=Homo sapiens GN=POFUT1 PE=1 SV=1	Q9H488 (+2)	44 kDa	1	0	NO	NO
PNPLA6	Neuropathy target esterase OS=Homo sapiens GN=PNPLA6 PE=1 SV=2	Q8IY17 (+4)	150 kDa	2	0	NO	NO
PMVK	Phosphomevalonate kinase OS=Homo sapiens GN=PMVK PE=1 SV=3	Q15126 (+1)	22 kDa	1	0	NO	NO
PLXNB2	Plexin-B2 OS=Homo sapiens GN=PLXNB2 PE=1 SV=3	O15031	205 kDa	2	0	NO	NO
PLOD3	Procollagen-lysine,2-oxoglutarate 5-dioxygenase 3 OS=Homo sapiens GN=PLOD3 PE=1 SV=1	O60568	85 kDa	5	0	NO	NO
PLOD2	Procollagen-lysine,2-oxoglutarate 5-dioxygenase 2 OS=Homo sapiens GN=PLOD2 PE=1 SV=2	O00469 (+4)	85 kDa	1	0	NO	NO
PLOD1	Procollagen-lysine,2-oxoglutarate 5-dioxygenase 1 OS=Homo sapiens GN=PLOD1 PE=1 SV=2	Q02809 (+4)	84 kDa	7	0	NO	NO
PLEC	Plectin OS=Homo sapiens GN=PLEC PE=1 SV=3	Q15149 (+8)	532 kDa	47	0	NO	NO
PLD3	Phospholipase D3 OS=Homo sapiens GN=PLD3 PE=1 SV=1	Q8IV08 (+3)	55 kDa	1	0	NO	NO
PLCB3	1-phosphatidylinositol 4,5-bisphosphate phosphodiesterase beta-3 OS=Homo sapiens GN=PLCB3 PE=1 SV=2	Q01970 (+1)	139 kDa	7	0	NO	NO
PLCB1	1-phosphatidylinositol 4,5-bisphosphate phosphodiesterase beta-1 OS=Homo sapiens GN=PLCB1 PE=1 SV=1	Q9NQ66 (+8)	139 kDa	1	0	NO	NO
PKN2	Serine/threonine-protein kinase N2 OS=Homo sapiens GN=PKN2 PE=1 SV=1	Q16513 (+3)	112 kDa	1	0	NO	NO
PIP5K1C	Phosphatidylinositol 4-phosphate 5-kinase type-1 gamma OS=Homo sapiens GN=PIP5K1C PE=1 SV=2	O60331 (+4)	73 kDa	2	0	NO	NO
PIK3C3	Phosphatidylinositol 3-kinase catalytic subunit type 3 OS=Homo sapiens GN=PIK3C3 PE=1 SV=1	Q8NEB9 (+5)	102 kDa	1	0	NO	NO
PIGK	GPI-anchor transamidase OS=Homo sapiens GN=PIGK PE=1 SV=2	Q92643 (+3)	45 kDa	2	0	NO	NO
PICALM	Phosphatidylinositol-binding clathrin assembly protein OS=Homo sapiens GN=PICALM PE=1 SV=2	Q13492 (+8)	71 kDa	2	0	NO	NO
PI4KA	Phosphatidylinositol 4-kinase alpha OS=Homo sapiens GN=PI4KA PE=1 SV=4	P42356 (+4)	237 kDa	3	0	NO	NO
PHLPP1	PH domain leucine-rich repeat-containing protein phosphatase 1 OS=Homo sapiens GN=PHLPP1 PE=1 SV=3	O60346 (+1)	185 kDa	1	0	NO	NO
PHGDH	D-3-phosphoglycerate dehydrogenase OS=Homo sapiens GN=PHGDH PE=1 SV=4	O43175 (+5)	57 kDa	8	0	NO	NO
PHB2	Prohibitin-2 OS=Homo sapiens GN=PHB2 PE=1 SV=2	Q99623 (+3)	33 kDa	1	0	NO	NO
PHB	Prohibitin OS=Homo sapiens GN=PHB PE=1 SV=1	P35232 (+2)	30 kDa	11	0	NO	NO
PGLS	6-phosphogluconolactonase OS=Homo sapiens GN=PGLS PE=1 SV=2	O95336 (+3)	28 kDa	5	0	NO	NO
PGK1	Phosphoglycerate kinase 1 OS=Homo sapiens GN=PGK1 PE=1 SV=3	P00558 (+5)	45 kDa	1	0	NO	NO
PGAM5	Serine/threonine-protein phosphatase PGAM5, mitochondrial OS=Homo sapiens GN=PGAM5 PE=1 SV=2	Q96HS1	32 kDa	11	0	NO	NO
PGAM1	Phosphoglycerate mutase 1 OS=Homo sapiens GN=PGAM1 PE=1 SV=2	P18669 (+5)	29 kDa	4	0	NO	NO
PFN2	Isoform IIb of Profilin-2 OS=Homo sapiens GN=PFN2	P35080-2 (+5)	15 kDa	1	0	NO	NO
PFN1	Profilin-1 OS=Homo sapiens GN=PFN1 PE=1 SV=2	P07737 (+1)	15 kDa	1	0	NO	NO
PFKP	ATP-dependent 6-phosphofructokinase, platelet type OS=Homo sapiens GN=PFKP PE=1 SV=2	Q01813	86 kDa	13	0	NO	NO
PFKM	ATP-dependent 6-phosphofructokinase, muscle type OS=Homo sapiens GN=PFKM PE=1 SV=2	P08237 (+6)	85 kDa	11	0	NO	NO
PFKL	ATP-dependent 6-phosphofructokinase, liver type OS=Homo sapiens GN=PFKL PE=1 SV=6	P17858	85 kDa	8	0	NO	NO
PEX14	Peroxisomal membrane protein PEX14 OS=Homo sapiens GN=PEX14 PE=1 SV=1	O75381 (+2)	41 kDa	2	0	NO	NO
PECR	Peroxisomal trans-2-enoyl-CoA reductase OS=Homo sapiens GN=PECR PE=1 SV=2	Q9BY49	33 kDa	17	0	NO	NO
PEA15	Astrocytic phosphoprotein PEA-15 OS=Homo sapiens GN=PEA15 PE=1 SV=2	Q15121 (+2)	15 kDa	1	0	NO	NO
PDLIM4	PDZ and LIM domain protein 4 OS=Homo sapiens GN=PDLIM4 PE=1 SV=2	P50479 (+3)	35 kDa	2	0	NO	NO
PDK3	[Pyruvate dehydrogenase (acetyl-transferring)] kinase isozyme 3, mitochondrial OS=Homo sapiens GN=PDK3 PE=1 SV=1	Q15120 (+1)	47 kDa	3	0	NO	NO
PDK1	[Pyruvate dehydrogenase (acetyl-transferring)] kinase isozyme 1, mitochondrial OS=Homo sapiens GN=PDK1 PE=1 SV=1	Q15118 (+2)	49 kDa	2	0	NO	NO
PDIA5	Protein disulfide-isomerase A5 OS=Homo sapiens GN=PDIA5 PE=1 SV=1	Q14554	60 kDa	1	0	NO	NO
PDHX	Pyruvate dehydrogenase protein X component, mitochondrial OS=Homo sapiens GN=PDHX PE=1 SV=3	O00330 (+2)	54 kDa	1	0	NO	NO
PDHB	Pyruvate dehydrogenase E1 component subunit beta, mitochondrial OS=Homo sapiens GN=PDHB PE=1 SV=3	P11177 (+2)	39 kDa	16	0	NO	NO
PDHA1	Pyruvate dehydrogenase E1 component subunit alpha, somatic form, mitochondrial OS=Homo sapiens GN=PDHA1 PE=1 SV=3	P08559 (+5)	43 kDa	4	0	NO	NO
PDCD6	Programmed cell death protein 6 OS=Homo sapiens GN=PDCD6 PE=1 SV=1	O75340 (+2)	22 kDa	2	0	NO	NO
PCYOX1	Putative uncharacterized protein PCYOX1 (Fragment) OS=Homo sapiens GN=PCYOX1 PE=4 SV=1	Q584P1 (+4)	45 kDa	1	0	NO	NO
PCDHGC3	Protocadherin gamma-C3 OS=Homo sapiens GN=PCDHGC3 PE=1 SV=1	Q9UN70 (+1)	101 kDa	14	0	NO	NO
PCDHGB7	Protocadherin gamma-B7 OS=Homo sapiens GN=PCDHGB7 PE=2 SV=1	Q9Y5F8 (+1)	101 kDa	3	0	NO	NO
PCDHGB1	Protocadherin gamma subfamily B, 1 OS=Homo sapiens GN=PCDHGB1 PE=2 SV=1	Q3SY74 (+4)	88 kDa	2	0	NO	NO
PCDHGA9	Protocadherin gamma-A9 OS=Homo sapiens GN=PCDHGA9 PE=2 SV=1	Q9Y5G4 (+1)	102 kDa	1	0	NO	NO
PCBP2	Isoform 2 of Poly(rC)-binding protein 2 OS=Homo sapiens GN=PCBP2	Q15366-2 (+4)	39 kDa	10	0	NO	NO
PCBP1	Poly(rC)-binding protein 1 OS=Homo sapiens GN=PCBP1 PE=1 SV=2	Q15365 (+1)	37 kDa	7	0	NO	NO
PARVA	Alpha-parvin OS=Homo sapiens GN=PARVA PE=1 SV=1	Q9NVD7 (+4)	42 kDa	3	0	NO	NO
PAFAH1B2	Platelet-activating factor acetylhydrolase IB subunit beta OS=Homo sapiens GN=PAFAH1B2 PE=1 SV=1	P68402 (+4)	26 kDa	1	0	NO	NO
PAFAH1B1	Platelet-activating factor acetylhydrolase IB subunit alpha OS=Homo sapiens GN=PAFAH1B1 PE=1 SV=2	P43034	47 kDa	1	0	NO	NO
PACSIN3	Protein kinase C and casein kinase substrate in neurons protein 3 OS=Homo sapiens GN=PACSIN3 PE=1 SV=2	Q9UKS6 (+3)	48 kDa	1	0	NO	NO
PACSIN2	PACSIN2 protein OS=Homo sapiens GN=PACSIN2 PE=2 SV=1	Q6FIA3 (+6)	51 kDa	1	0	NO	NO
P4HA1	Prolyl 4-hydroxylase subunit alpha-1 OS=Homo sapiens GN=P4HA1 PE=1 SV=2	P13674 (+3)	61 kDa	5	0	NO	NO
P3H4	Synaptonemal complex protein SC65 OS=Homo sapiens GN=P3H4 PE=1 SV=1	Q92791 (+2)	50 kDa	1	0	NO	NO
P3H2	Prolyl 3-hydroxylase 2 OS=Homo sapiens GN=P3H2 PE=1 SV=1	Q8IVL5 (+1)	81 kDa	1	0	NO	NO
OXNAD1	Oxidoreductase NAD-binding domain-containing protein 1 OS=Homo sapiens GN=OXNAD1 PE=1 SV=1	Q96HP4 (+4)	35 kDa	1	0	NO	NO
OSBPL9	Oxysterol-binding protein-related protein 9 OS=Homo sapiens GN=OSBPL9 PE=1 SV=2	Q96SU4 (+8)	83 kDa	1	0	NO	NO
OSBPL3	Oxysterol-binding protein-related protein 3 OS=Homo sapiens GN=OSBPL3 PE=1 SV=1	Q9H4L5 (+7)	101 kDa	1	0	NO	NO
OSBP	Oxysterol-binding protein 1 OS=Homo sapiens GN=OSBP PE=1 SV=1	P22059 (+2)	89 kDa	1	0	NO	NO
ORC2	Origin recognition complex subunit 2 OS=Homo sapiens GN=ORC2 PE=1 SV=2	Q13416 (+1)	66 kDa	1	0	NO	NO
OPA1	Dynamin-like 120 kDa protein, mitochondrial OS=Homo sapiens GN=OPA1 PE=1 SV=3	O60313 (+12)	112 kDa	27	0	NO	NO
OGT	UDP-N-acetylglucosamine--peptide N-acetylglucosaminyltransferase 110 kDa subunit OS=Homo sapiens GN=OGT PE=1 SV=3	O15294 (+1)	117 kDa	1	0	NO	NO
OGFOD3	2-oxoglutarate and iron-dependent oxygenase domain-containing protein 3 OS=Homo sapiens GN=OGFOD3 PE=1 SV=2	Q6PK18 (+4)	36 kDa	2	0	NO	NO
OGDH	2-oxoglutarate dehydrogenase, mitochondrial OS=Homo sapiens GN=OGDH PE=1 SV=3	Q02218 (+7)	116 kDa	6	0	NO	NO
OAT	Ornithine aminotransferase, mitochondrial OS=Homo sapiens GN=OAT PE=1 SV=1	P04181 (+3)	49 kDa	5	0	NO	NO
NXT1	NTF2-related export protein 1 OS=Homo sapiens GN=NXT1 PE=1 SV=1	Q9UKK6	16 kDa	1	0	NO	NO
NUP93	Nuclear pore complex protein Nup93 OS=Homo sapiens GN=NUP93 PE=1 SV=2	Q8N1F7 (+1)	93 kDa	3	0	NO	NO
NUP88	Nuclear pore complex protein Nup88 OS=Homo sapiens GN=NUP88 PE=1 SV=2	Q99567 (+2)	84 kDa	1	0	NO	NO
NUDT16L1	Protein syndesmos OS=Homo sapiens GN=NUDT16L1 PE=1 SV=1	Q9BRJ7 (+2)	23 kDa	1	0	NO	NO
NUBPL	Iron-sulfur protein NUBPL OS=Homo sapiens GN=NUBPL PE=1 SV=3	Q8TB37 (+2)	34 kDa	3	0	NO	NO
NUBP1	C447E6.1 (Nucleotide binding protein 1 (E.coli MinD like) ) (Fragment) OS=Homo sapiens GN=NUBP1 PE=3 SV=1	Q2YS46 (+4)	28 kDa	4	0	NO	NO
NT5DC3	5'-nucleotidase domain-containing protein 3 OS=Homo sapiens GN=NT5DC3 PE=1 SV=1	Q86UY8	63 kDa	5	0	NO	NO
NT5DC2	Isoform 2 of 5'-nucleotidase domain-containing protein 2 OS=Homo sapiens GN=NT5DC2	Q9H857-2	64 kDa	43	0	NO	NO
NSUN4	5-methylcytosine rRNA methyltransferase NSUN4 OS=Homo sapiens GN=NSUN4 PE=1 SV=2	Q96CB9 (+2)	43 kDa	2	0	NO	NO
NSF	Vesicle-fusing ATPase OS=Homo sapiens GN=NSF PE=1 SV=3	P46459 (+6)	83 kDa	5	0	NO	NO
NPRL3	Nitrogen permease regulator 3-like protein OS=Homo sapiens GN=NPRL3 PE=1 SV=1	Q12980 (+5)	64 kDa	1	0	NO	NO
NPRL2	Nitrogen permease regulator 2-like protein OS=Homo sapiens GN=NPRL2 PE=1 SV=2	Q8WTW4 (+1)	44 kDa	2	0	NO	NO
NPM3	Nucleoplasmin-3 OS=Homo sapiens GN=NPM3 PE=1 SV=3	O75607	19 kDa	2	0	NO	NO
NONO	Non-POU domain-containing octamer-binding protein OS=Homo sapiens GN=NONO PE=1 SV=4	Q15233 (+4)	54 kDa	4	0	NO	NO
NOMO3	Nodal modulator 3 OS=Homo sapiens GN=NOMO3 PE=3 SV=2	P69849 (+6)	134 kDa	8	0	NO	NO
NNT	NAD(P) transhydrogenase, mitochondrial OS=Homo sapiens GN=NNT PE=1 SV=3	Q13423 (+3)	114 kDa	2	0	NO	NO
NME4	Nucleoside diphosphate kinase, mitochondrial OS=Homo sapiens GN=NME4 PE=1 SV=1	O00746 (+2)	21 kDa	17	0	NO	NO
NME2P1	Putative nucleoside diphosphate kinase OS=Homo sapiens GN=NME2P1 PE=5 SV=1	O60361 (+4)	16 kDa	2	0	NO	NO
NKIRAS2	NF-kappa-B inhibitor-interacting Ras-like protein 2 OS=Homo sapiens GN=NKIRAS2 PE=1 SV=1	Q9NYR9 (+9)	22 kDa	1	0	NO	NO
NIPSNAP1	Protein NipSnap homolog 1 OS=Homo sapiens GN=NIPSNAP1 PE=1 SV=1	Q9BPW8	33 kDa	15	0	NO	NO
NES	Nestin, isoform CRA_c OS=Homo sapiens GN=NES PE=3 SV=1	D3DVC4	177 kDa	38	0	NO	NO
NDUFV2	NADH dehydrogenase [ubiquinone] flavoprotein 2, mitochondrial OS=Homo sapiens GN=NDUFV2 PE=1 SV=2	P19404 (+4)	27 kDa	2	0	NO	NO
NDUFV1	NADH dehydrogenase [ubiquinone] flavoprotein 1, mitochondrial OS=Homo sapiens GN=NDUFV1 PE=1 SV=4	P49821 (+4)	51 kDa	6	0	NO	NO
NDUFS8	NADH dehydrogenase [ubiquinone] iron-sulfur protein 8, mitochondrial OS=Homo sapiens GN=NDUFS8 PE=1 SV=1	O00217 (+4)	24 kDa	2	0	NO	NO
NDUFS6	NADH dehydrogenase [ubiquinone] iron-sulfur protein 6, mitochondrial OS=Homo sapiens GN=NDUFS6 PE=1 SV=1	O75380 (+2)	14 kDa	1	0	NO	NO
NDUFS2	NADH dehydrogenase [ubiquinone] iron-sulfur protein 2, mitochondrial OS=Homo sapiens GN=NDUFS2 PE=1 SV=2	O75306 (+2)	53 kDa	14	0	NO	NO
NDUFB4	NADH dehydrogenase [ubiquinone] 1 beta subcomplex subunit 4 OS=Homo sapiens GN=NDUFB4 PE=1 SV=3	O95168 (+3)	15 kDa	1	0	NO	NO
NDUFB10	NADH dehydrogenase [ubiquinone] 1 beta subcomplex subunit 10 OS=Homo sapiens GN=NDUFB10 PE=1 SV=3	O96000 (+2)	21 kDa	5	0	NO	NO
NDUFAF3	NADH dehydrogenase [ubiquinone] 1 alpha subcomplex assembly factor 3 OS=Homo sapiens GN=NDUFAF3 PE=1 SV=1	Q9BU61 (+3)	20 kDa	1	0	NO	NO
NDUFA8	NADH dehydrogenase [ubiquinone] 1 alpha subcomplex subunit 8 OS=Homo sapiens GN=NDUFA8 PE=1 SV=3	P51970 (+1)	20 kDa	2	0	NO	NO
NDUFA5	NADH dehydrogenase [ubiquinone] 1 alpha subcomplex subunit 5 OS=Homo sapiens GN=NDUFA5 PE=1 SV=3	Q16718 (+1)	13 kDa	10	0	NO	NO
NDUFA4	Cytochrome c oxidase subunit NDUFA4 OS=Homo sapiens GN=NDUFA4 PE=1 SV=1	O00483 (+1)	9 kDa	1	0	NO	NO
NDUFA2	NADH dehydrogenase [ubiquinone] 1 alpha subcomplex subunit 2 OS=Homo sapiens GN=NDUFA2 PE=1 SV=3	O43678	11 kDa	1	0	NO	NO
NDUFA13	NADH dehydrogenase [ubiquinone] 1 alpha subcomplex subunit 13 OS=Homo sapiens GN=NDUFA13 PE=1 SV=3	Q9P0J0 (+1)	17 kDa	8	0	NO	NO
NDUFA10	NADH dehydrogenase [ubiquinone] 1 alpha subcomplex subunit 10, mitochondrial OS=Homo sapiens GN=NDUFA10 PE=1 SV=1	O95299 (+4)	41 kDa	19	0	NO	NO
NDUFA1	NADH dehydrogenase [ubiquinone] 1 alpha subcomplex subunit 1 OS=Homo sapiens GN=NDUFA1 PE=1 SV=1	O15239 (+1)	8 kDa	2	0	NO	NO
NDFIP1	NEDD4 family-interacting protein 1 OS=Homo sapiens GN=NDFIP1 PE=1 SV=1	Q9BT67 (+1)	25 kDa	2	0	NO	NO
NDE1	Nuclear distribution protein nudE homolog 1 OS=Homo sapiens GN=NDE1 PE=1 SV=2	Q9NXR1 (+5)	39 kDa	4	0	NO	NO
NCLN	Nicalin OS=Homo sapiens GN=NCLN PE=1 SV=2	Q969V3 (+3)	63 kDa	2	0	NO	NO
NCKAP1	Nck-associated protein 1 OS=Homo sapiens GN=NCKAP1 PE=1 SV=1	Q9Y2A7 (+1)	129 kDa	33	0	NO	NO
NCK2	Cytoplasmic protein NCK2 OS=Homo sapiens GN=NCK2 PE=1 SV=2	O43639 (+2)	43 kDa	1	0	NO	NO
NCDN	Neurochondrin OS=Homo sapiens GN=NCDN PE=1 SV=1	Q9UBB6 (+3)	79 kDa	1	0	NO	NO
NAPA	Alpha-soluble NSF attachment protein OS=Homo sapiens GN=NAPA PE=1 SV=3	P54920 (+5)	33 kDa	3	0	NO	NO
MZT2B	Mitotic-spindle organizing protein 2B OS=Homo sapiens GN=MZT2B PE=1 SV=1	Q6NZ67 (+1)	16 kDa	2	0	NO	NO
MZT1	Mitotic-spindle organizing protein 1 OS=Homo sapiens GN=MZT1 PE=1 SV=2	Q08AG7	8 kDa	2	0	NO	NO
MYO1C	Unconventional myosin-Ic OS=Homo sapiens GN=MYO1C PE=1 SV=4	O00159 (+4)	122 kDa	41	0	NO	NO
MYO1C	Myosin IC, isoform CRA_a OS=Homo sapiens GN=MYO1C PE=3 SV=1	D3DTH7	99 kDa	32	0	NO	NO
MYL6B	Myosin light chain 6B OS=Homo sapiens GN=MYL6B PE=1 SV=1	P14649 (+3)	23 kDa	9	0	NO	NO
MYL6	Isoform Smooth muscle of Myosin light polypeptide 6 OS=Homo sapiens GN=MYL6	P60660-2 (+1)	17 kDa	133	0	NO	NO
MYH14	Myosin-14 OS=Homo sapiens GN=MYH14 PE=1 SV=2	Q7Z406 (+2)	228 kDa	70	0	NO	NO
MYH10	Myosin-10 OS=Homo sapiens GN=MYH10 PE=1 SV=3	P35580 (+2)	229 kDa	281	0	NO	NO
MVB12B	Multivesicular body subunit 12B OS=Homo sapiens GN=MVB12B PE=1 SV=2	Q9H7P6 (+5)	36 kDa	1	0	NO	NO
MTX2	Metaxin-2 OS=Homo sapiens GN=MTX2 PE=1 SV=1	O75431 (+1)	30 kDa	2	0	NO	NO
MTX1	Metaxin-1 OS=Homo sapiens GN=MTX1 PE=1 SV=2	Q13505 (+2)	51 kDa	3	0	NO	NO
MTPAP	Isoform 2 of Poly(A) RNA polymerase, mitochondrial OS=Homo sapiens GN=MTPAP	Q9NVV4-2	79 kDa	2	0	NO	NO
MTOR	Serine/threonine-protein kinase mTOR OS=Homo sapiens GN=MTOR PE=1 SV=1	P42345 (+3)	289 kDa	1	0	NO	NO
MTMR2	Myotubularin-related protein 2 OS=Homo sapiens GN=MTMR2 PE=1 SV=4	Q13614 (+4)	73 kDa	4	0	NO	NO
MTMR10	Myotubularin-related protein 10 OS=Homo sapiens GN=MTMR10 PE=1 SV=3	Q9NXD2 (+2)	88 kDa	1	0	NO	NO
MTMR1	Myotubularin-related protein 1 OS=Homo sapiens GN=MTMR1 PE=1 SV=4	Q13613 (+2)	75 kDa	9	0	NO	NO
MTM1	Myotubularin OS=Homo sapiens GN=MTM1 PE=1 SV=2	Q13496 (+1)	70 kDa	12	0	NO	NO
MTIF3	Translation initiation factor IF-3, mitochondrial OS=Homo sapiens GN=MTIF3 PE=1 SV=4	Q9H2K0 (+1)	32 kDa	1	0	NO	NO
MTIF2	Translation initiation factor IF-2, mitochondrial OS=Homo sapiens GN=MTIF2 PE=1 SV=2	P46199 (+2)	81 kDa	1	0	NO	NO
MTHFD2L	Probable bifunctional methylenetetrahydrofolate dehydrogenase/cyclohydrolase 2 OS=Homo sapiens GN=MTHFD2L PE=2 SV=3	Q9H903 (+4)	37 kDa	1	0	NO	NO
MTHFD2	Bifunctional methylenetetrahydrofolate dehydrogenase/cyclohydrolase, mitochondrial OS=Homo sapiens GN=MTHFD2 PE=1 SV=2	P13995 (+5)	38 kDa	1	0	NO	NO
MTHFD1L	Monofunctional C1-tetrahydrofolate synthase, mitochondrial OS=Homo sapiens GN=MTHFD1L PE=1 SV=1	Q6UB35 (+2)	106 kDa	12	0	NO	NO
MTHFD1	C-1-tetrahydrofolate synthase, cytoplasmic OS=Homo sapiens GN=MTHFD1 PE=1 SV=3	P11586 (+3)	102 kDa	1	0	NO	NO
MTFR1L	Mitochondrial fission regulator 1-like OS=Homo sapiens GN=MTFR1L PE=1 SV=2	Q9H019 (+3)	32 kDa	3	0	NO	NO
MTERF4	Transcription termination factor 4, mitochondrial OS=Homo sapiens GN=MTERF4 PE=1 SV=3	Q7Z6M4 (+5)	44 kDa	1	0	NO	NO
MTDH	Protein LYRIC OS=Homo sapiens GN=MTDH PE=1 SV=2	Q86UE4 (+1)	64 kDa	2	0	NO	NO
MST155	MSTP155 OS=Homo sapiens GN=MST155 PE=2 SV=1	Q7Z4B8	11 kDa	1	0	NO	NO
MST065	HCG2010808, isoform CRA_a OS=Homo sapiens GN=MST065 PE=1 SV=1	Q549C5 (+1)	16 kDa	14	0	NO	NO
MSI1	RNA-binding protein Musashi homolog 1 OS=Homo sapiens GN=MSI1 PE=1 SV=1	O43347	39 kDa	3	0	NO	NO
MRPS6	28S ribosomal protein S6, mitochondrial OS=Homo sapiens GN=MRPS6 PE=1 SV=3	P82932	14 kDa	3	0	NO	NO
MRPS35	28S ribosomal protein S35, mitochondrial OS=Homo sapiens GN=MRPS35 PE=1 SV=1	P82673 (+2)	37 kDa	1	0	NO	NO
MRPS27	MRPS27 protein (Fragment) OS=Homo sapiens GN=MRPS27 PE=2 SV=1	Q6PKB3 (+5)	25 kDa	4	0	NO	NO
MRPS23	28S ribosomal protein S23, mitochondrial OS=Homo sapiens GN=MRPS23 PE=1 SV=2	Q9Y3D9 (+1)	22 kDa	4	0	NO	NO
MRPS22	28S ribosomal protein S22, mitochondrial OS=Homo sapiens GN=MRPS22 PE=1 SV=1	P82650 (+2)	41 kDa	3	0	NO	NO
MRPL50	39S ribosomal protein L50, mitochondrial OS=Homo sapiens GN=MRPL50 PE=1 SV=2	Q8N5N7 (+1)	18 kDa	2	0	NO	NO
MRPL44	39S ribosomal protein L44, mitochondrial OS=Homo sapiens GN=MRPL44 PE=1 SV=1	Q9H9J2 (+1)	38 kDa	2	0	NO	NO
MRPL41	39S ribosomal protein L41, mitochondrial OS=Homo sapiens GN=MRPL41 PE=1 SV=1	Q8IXM3	15 kDa	1	0	NO	NO
MRPL39	39S ribosomal protein L39, mitochondrial OS=Homo sapiens GN=MRPL39 PE=1 SV=3	Q9NYK5 (+2)	39 kDa	1	0	NO	NO
MRPL19	39S ribosomal protein L19, mitochondrial OS=Homo sapiens GN=MRPL19 PE=1 SV=2	P49406 (+2)	34 kDa	1	0	NO	NO
MRPL1	39S ribosomal protein L1, mitochondrial OS=Homo sapiens GN=MRPL1 PE=1 SV=2	Q9BYD6 (+1)	37 kDa	1	0	NO	NO
MRM1	rRNA methyltransferase 1, mitochondrial OS=Homo sapiens GN=MRM1 PE=1 SV=1	Q6IN84	39 kDa	4	0	NO	NO
MPP6	MAGUK p55 subfamily member 6 OS=Homo sapiens GN=MPP6 PE=1 SV=2	Q9NZW5 (+1)	61 kDa	3	0	NO	NO
MOGS	Mannosyl-oligosaccharide glucosidase OS=Homo sapiens GN=MOGS PE=1 SV=5	Q13724 (+3)	92 kDa	2	0	NO	NO
MMSADHA	Methylmalonate semialdehyde dehydrogenase (Fragment) OS=Homo sapiens GN=MMSADHA PE=2 SV=1	O43573 (+5)	15 kDa	1	0	NO	NO
MMS19	MMS19 nucleotide excision repair protein homolog (Fragment) OS=Homo sapiens GN=MMS19 PE=1 SV=2	Q5T454 (+6)	34 kDa	1	0	NO	NO
MMAA	MMAA protein OS=Homo sapiens GN=MMAA PE=1 SV=1	Q495G5 (+1)	47 kDa	4	0	NO	NO
MLLT4	Afadin OS=Homo sapiens GN=MLLT4 PE=1 SV=3	P55196 (+9)	207 kDa	1	0	NO	NO
MLLT11	Protein AF1q OS=Homo sapiens GN=MLLT11 PE=1 SV=1	Q13015 (+1)	10 kDa	2	0	NO	NO
MIOS	WD repeat-containing protein mio OS=Homo sapiens GN=MIOS PE=1 SV=2	Q9NXC5 (+2)	99 kDa	10	0	NO	NO
MINOS1	MICOS complex subunit MIC10 OS=Homo sapiens GN=MINOS1 PE=1 SV=1	Q5TGZ0 (+3)	9 kDa	1	0	NO	NO
MICU2	Calcium uptake protein 2, mitochondrial OS=Homo sapiens GN=MICU2 PE=1 SV=2	Q8IYU8 (+1)	50 kDa	4	0	NO	NO
MICU1	Calcium uptake protein 1, mitochondrial OS=Homo sapiens GN=MICU1 PE=1 SV=1	Q9BPX6 (+3)	54 kDa	18	0	NO	NO
MIC13	MICOS complex subunit MIC13 OS=Homo sapiens GN=MIC13 PE=1 SV=1	Q5XKP0 (+1)	13 kDa	11	0	NO	NO
MGST3	Microsomal glutathione S-transferase 3 OS=Homo sapiens GN=MGST3 PE=1 SV=1	O14880 (+3)	17 kDa	2	0	NO	NO
METTL15	Probable methyltransferase-like protein 15 OS=Homo sapiens GN=METTL15 PE=1 SV=1	A0A0U1RR76 (+2)	31 kDa	2	0	NO	NO
MED8	Mediator of RNA polymerase II transcription subunit 8 OS=Homo sapiens GN=MED8 PE=1 SV=2	Q96G25 (+1)	29 kDa	3	0	NO	NO
MED6	Mediator of RNA polymerase II transcription subunit 6 OS=Homo sapiens GN=MED6 PE=1 SV=2	O75586 (+4)	28 kDa	2	0	NO	NO
MED4	Mediator of RNA polymerase II transcription subunit 4 OS=Homo sapiens GN=MED4 PE=1 SV=1	Q9NPJ6 (+2)	30 kDa	1	0	NO	NO
MED22	Mediator of RNA polymerase II transcription subunit 22 OS=Homo sapiens GN=MED22 PE=1 SV=2	Q15528 (+6)	22 kDa	2	0	NO	NO
MED18	Mediator of RNA polymerase II transcription subunit 18 OS=Homo sapiens GN=MED18 PE=1 SV=1	Q9BUE0	24 kDa	2	0	NO	NO
MECR	Trans-2-enoyl-CoA reductase, mitochondrial OS=Homo sapiens GN=MECR PE=1 SV=2	Q9BV79 (+2)	40 kDa	1	0	NO	NO
MDH2	Malate dehydrogenase, mitochondrial OS=Homo sapiens GN=MDH2 PE=1 SV=3	P40926 (+4)	36 kDa	2	0	NO	NO
MCTS1	Malignant T-cell-amplified sequence 1 OS=Homo sapiens GN=MCTS1 PE=1 SV=1	Q9ULC4 (+2)	21 kDa	1	0	NO	NO
MCM7	DNA replication licensing factor MCM7 OS=Homo sapiens GN=MCM7 PE=1 SV=4	P33993 (+8)	81 kDa	1	0	NO	NO
MCM3	DNA replication licensing factor MCM3 OS=Homo sapiens GN=MCM3 PE=1 SV=3	P25205 (+9)	91 kDa	6	0	NO	NO
MCCC2	Methylcrotonoyl-CoA carboxylase beta chain, mitochondrial OS=Homo sapiens GN=MCCC2 PE=1 SV=1	Q9HCC0 (+2)	61 kDa	3	0	NO	NO
MATN2	Matrilin-2 OS=Homo sapiens GN=MATN2 PE=1 SV=4	O00339 (+5)	107 kDa	9	0	NO	NO
MARS	Methionine--tRNA ligase, cytoplasmic OS=Homo sapiens GN=MARS PE=1 SV=2	P56192 (+3)	101 kDa	4	0	NO	NO
MAPK1	Mitogen-activated protein kinase 1 OS=Homo sapiens GN=MAPK1 PE=1 SV=3	P28482 (+3)	41 kDa	4	0	NO	NO
MAP4K4	Mitogen-activated protein kinase kinase kinase kinase 4 OS=Homo sapiens GN=MAP4K4 PE=1 SV=2	O95819 (+15)	142 kDa	4	0	NO	NO
MAP2K1	Dual specificity mitogen-activated protein kinase kinase 1 OS=Homo sapiens GN=MAP2K1 PE=1 SV=2	Q02750 (+4)	43 kDa	2	0	NO	NO
MAP1S	Microtubule-associated protein 1S OS=Homo sapiens GN=MAP1S PE=1 SV=2	Q66K74 (+2)	112 kDa	1	0	NO	NO
MAP1A	Microtubule-associated protein 1A OS=Homo sapiens GN=MAP1A PE=1 SV=6	P78559 (+1)	305 kDa	2	0	NO	NO
MALSU1	Mitochondrial assembly of ribosomal large subunit protein 1 OS=Homo sapiens GN=MALSU1 PE=1 SV=1	Q96EH3	26 kDa	6	0	NO	NO
MAGI2	Membrane-associated guanylate kinase, WW and PDZ domain-containing protein 2 OS=Homo sapiens GN=MAGI2 PE=1 SV=3	Q86UL8 (+13)	159 kDa	1	0	NO	NO
MACF1	Microtubule-actin cross-linking factor 1, isoforms 1/2/3/5 OS=Homo sapiens GN=MACF1 PE=1 SV=1	H3BPE1 (+1)	857 kDa	7	0	NO	NO
LZTS1	Leucine zipper putative tumor suppressor 1 OS=Homo sapiens GN=LZTS1 PE=1 SV=3	Q9Y250 (+1)	67 kDa	1	0	NO	NO
LYPLA2	Acyl-protein thioesterase 2 OS=Homo sapiens GN=LYPLA2 PE=1 SV=1	O95372 (+3)	25 kDa	2	0	NO	NO
LURAP1	Leucine rich adaptor protein 1 OS=Homo sapiens GN=LURAP1 PE=1 SV=1	Q96LR2	26 kDa	2	0	NO	NO
LSM12	Protein LSM12 homolog OS=Homo sapiens GN=LSM12 PE=1 SV=2	Q3MHD2 (+2)	22 kDa	6	0	NO	NO
LSM1	U6 snRNA-associated Sm-like protein LSm1 OS=Homo sapiens GN=LSM1 PE=1 SV=1	O15116 (+3)	15 kDa	1	0	NO	NO
LRSAM1	E3 ubiquitin-protein ligase LRSAM1 OS=Homo sapiens GN=LRSAM1 PE=1 SV=1	Q6UWE0 (+2)	84 kDa	2	0	NO	NO
LRRFIP1	LRRFIP1 protein (Fragment) OS=Homo sapiens GN=LRRFIP1 PE=2 SV=1	Q05D04 (+6)	57 kDa	1	0	NO	NO
LRRC47	Leucine-rich repeat-containing protein 47 OS=Homo sapiens GN=LRRC47 PE=1 SV=1	Q8N1G4 (+1)	63 kDa	2	0	NO	NO
LRPPRC	Leucine-rich PPR motif-containing protein, mitochondrial OS=Homo sapiens GN=LRPPRC PE=1 SV=3	P42704 (+1)	158 kDa	14	0	NO	NO
LRCH4	Leucine-rich repeat and calponin homology domain-containing protein 4 OS=Homo sapiens GN=LRCH4 PE=1 SV=2	O75427	73 kDa	18	0	NO	NO
LRCH3	Leucine-rich repeat and calponin homology domain-containing protein 3 OS=Homo sapiens GN=LRCH3 PE=1 SV=2	Q96II8 (+3)	86 kDa	6	0	NO	NO
LPL	Lipoprotein lipase OS=Homo sapiens GN=LPL PE=1 SV=1	P06858 (+4)	53 kDa	8	0	NO	NO
LOXL3	Lysyl oxidase homolog 3 OS=Homo sapiens GN=LOXL3 PE=2 SV=1	P58215 (+5)	83 kDa	1	0	NO	NO
LONP2	Lon protease homolog 2, peroxisomal OS=Homo sapiens GN=LONP2 PE=1 SV=1	Q86WA8	95 kDa	6	0	NO	NO
LMNA	Prelamin-A/C OS=Homo sapiens GN=LMNA PE=1 SV=1	P02545 (+4)	74 kDa	14	0	NO	NO
LMF2	Lipase maturation factor 2 OS=Homo sapiens GN=LMF2 PE=1 SV=2	Q9BU23 (+2)	80 kDa	1	0	NO	NO
LLGL1	Lethal(2) giant larvae protein homolog 1 OS=Homo sapiens GN=LLGL1 PE=1 SV=3	Q15334 (+1)	115 kDa	6	0	NO	NO
LIMCH1	LIM and calponin homology domains-containing protein 1 OS=Homo sapiens GN=LIMCH1 PE=1 SV=4	Q9UPQ0 (+4)	122 kDa	4	0	NO	NO
LGALS1	Galectin-1 OS=Homo sapiens GN=LGALS1 PE=1 SV=2	P09382	15 kDa	2	0	NO	NO
LDHA	L-lactate dehydrogenase A chain OS=Homo sapiens GN=LDHA PE=1 SV=2	P00338 (+8)	37 kDa	1	0	NO	NO
LARS	Leucine--tRNA ligase, cytoplasmic OS=Homo sapiens GN=LARS PE=1 SV=2	Q9P2J5 (+4)	134 kDa	2	0	NO	NO
LARP4B	La-related protein 4B OS=Homo sapiens GN=LARP4B PE=1 SV=3	Q92615	81 kDa	2	0	NO	NO
LAMC1	Laminin subunit gamma-1 OS=Homo sapiens GN=LAMC1 PE=1 SV=3	P11047 (+1)	178 kDa	8	0	NO	NO
LAMB2	Laminin subunit beta-2 OS=Homo sapiens GN=LAMB2 PE=1 SV=2	P55268 (+1)	196 kDa	22	0	NO	NO
LAMB1	Laminin subunit beta-1 OS=Homo sapiens GN=LAMB1 PE=1 SV=2	P07942 (+1)	198 kDa	1	0	NO	NO
LACTB	Serine beta-lactamase-like protein LACTB, mitochondrial OS=Homo sapiens GN=LACTB PE=1 SV=2	P83111	61 kDa	2	0	NO	NO
KRT9	Keratin, type I cytoskeletal 9 OS=Homo sapiens GN=KRT9 PE=1 SV=3	P35527	62 kDa	2	0	NO	NO
KRT1	Keratin 1 OS=Homo sapiens GN=KRT1 PE=3 SV=1	H6VRG2	66 kDa	1	0	NO	NO
KPTN	Kaptin OS=Homo sapiens GN=KPTN PE=1 SV=2	Q9Y664 (+1)	48 kDa	2	0	NO	NO
KPNB1	Importin subunit beta-1 OS=Homo sapiens GN=KPNB1 PE=1 SV=2	Q14974 (+1)	97 kDa	6	0	NO	NO
KPNA6	Importin subunit alpha-7 OS=Homo sapiens GN=KPNA6 PE=1 SV=1	O60684 (+2)	60 kDa	1	0	NO	NO
KLC1	Kinesin light chain 1 OS=Homo sapiens GN=KLC1 PE=1 SV=2	Q07866 (+26)	65 kDa	6	0	NO	NO
KIFAP3	Kinesin-associated protein 3 OS=Homo sapiens GN=KIFAP3 PE=1 SV=2	Q92845 (+3)	91 kDa	2	0	NO	NO
KIF3B	Kinesin-like protein KIF3B OS=Homo sapiens GN=KIF3B PE=1 SV=1	O15066 (+1)	85 kDa	1	0	NO	NO
KIF3A	Kinesin-like protein OS=Homo sapiens GN=KIF3A PE=2 SV=1	Q2UVF2 (+5)	83 kDa	2	0	NO	NO
KIAA1671	Uncharacterized protein KIAA1671 OS=Homo sapiens GN=KIAA1671 PE=1 SV=2	Q9BY89 (+1)	197 kDa	1	0	NO	NO
KIAA1109	Uncharacterized protein KIAA1109 OS=Homo sapiens GN=KIAA1109 PE=1 SV=2	Q2LD37 (+5)	555 kDa	1	0	NO	NO
KIAA0638	KIAA0638 splice variant 2 (Fragment) OS=Homo sapiens GN=KIAA0638 PE=2 SV=1	Q5W9G0 (+5)	125 kDa	3	0	NO	NO
KIAA0196	WASH complex subunit strumpellin OS=Homo sapiens GN=KIAA0196 PE=1 SV=1	Q12768 (+3)	134 kDa	2	0	NO	NO
KHDRBS1	KH domain-containing, RNA-binding, signal transduction-associated protein 1 OS=Homo sapiens GN=KHDRBS1 PE=1 SV=1	Q07666 (+1)	48 kDa	3	0	NO	NO
KDM1A	Lysine-specific histone demethylase 1A OS=Homo sapiens GN=KDM1A PE=1 SV=2	O60341 (+2)	93 kDa	2	0	NO	NO
KCTD3	BTB/POZ domain-containing protein KCTD3 OS=Homo sapiens GN=KCTD3 PE=1 SV=2	Q9Y597 (+1)	89 kDa	3	0	NO	NO
KCTD10	BTB/POZ domain-containing adapter for CUL3-mediated RhoA degradation protein 3 OS=Homo sapiens GN=KCTD10 PE=1 SV=1	Q9H3F6 (+6)	35 kDa	2	0	NO	NO
KANK2	KN motif and ankyrin repeat domain-containing protein 2 OS=Homo sapiens GN=KANK2 PE=1 SV=1	Q63ZY3 (+3)	91 kDa	1	0	NO	NO
IVD	Isovaleryl-CoA dehydrogenase, mitochondrial OS=Homo sapiens GN=IVD PE=1 SV=1	P26440 (+5)	46 kDa	10	0	NO	NO
ITPR2	Inositol 1,4,5-trisphosphate receptor type 2 OS=Homo sapiens GN=ITPR2 PE=1 SV=2	Q14571	308 kDa	1	0	NO	NO
ITPA	Inosine triphosphate pyrophosphatase OS=Homo sapiens GN=ITPA PE=1 SV=2	Q9BY32 (+4)	21 kDa	1	0	NO	NO
ITM2C	Integral membrane protein 2C OS=Homo sapiens GN=ITM2C PE=1 SV=1	Q9NQX7 (+7)	30 kDa	2	0	NO	NO
ITGB1BP1	Integrin beta-1-binding protein 1 OS=Homo sapiens GN=ITGB1BP1 PE=1 SV=1	O14713 (+2)	22 kDa	4	0	NO	NO
IST1	Isoform 2 of IST1 homolog OS=Homo sapiens GN=IST1	P53990-2 (+6)	37 kDa	1	0	NO	NO
ISOC2	Isochorismatase domain-containing protein 2 OS=Homo sapiens GN=ISOC2 PE=1 SV=1	Q96AB3	22 kDa	11	0	NO	NO
IPO9	Importin-9 OS=Homo sapiens GN=IPO9 PE=1 SV=3	Q96P70	116 kDa	12	0	NO	NO
IPO7	Importin-7 OS=Homo sapiens GN=IPO7 PE=1 SV=1	O95373 (+1)	120 kDa	3	0	NO	NO
IPO5	Importin-5 OS=Homo sapiens GN=IPO5 PE=1 SV=4	O00410 (+2)	124 kDa	8	0	NO	NO
INF2	Inverted formin-2 OS=Homo sapiens GN=INF2 PE=1 SV=2	Q27J81 (+1)	136 kDa	3	0	NO	NO
ILF2	Interleukin enhancer-binding factor 2 OS=Homo sapiens GN=ILF2 PE=1 SV=2	Q12905 (+2)	43 kDa	11	0	NO	NO
IKBKAP	Elongator complex protein 1 OS=Homo sapiens GN=IKBKAP PE=1 SV=3	O95163 (+2)	150 kDa	1	0	NO	NO
IDUA	Alpha-L-iduronidase OS=Homo sapiens GN=IDUA PE=1 SV=2	P35475 (+1)	73 kDa	16	0	NO	NO
IDH3G	Isocitrate dehydrogenase [NAD] subunit gamma, mitochondrial OS=Homo sapiens GN=IDH3G PE=1 SV=1	P51553 (+4)	43 kDa	3	0	NO	NO
IDH3B	Isocitrate dehydrogenase [NAD] subunit beta, mitochondrial OS=Homo sapiens GN=IDH3B PE=1 SV=2	O43837 (+3)	42 kDa	6	0	NO	NO
IDH3A	Isocitrate dehydrogenase [NAD] subunit alpha, mitochondrial OS=Homo sapiens GN=IDH3A PE=1 SV=1	P50213 (+6)	40 kDa	5	0	NO	NO
IDH2	Isocitrate dehydrogenase [NADP], mitochondrial OS=Homo sapiens GN=IDH2 PE=1 SV=2	P48735 (+2)	51 kDa	24	0	NO	NO
IARS2	Isoleucine--tRNA ligase, mitochondrial OS=Homo sapiens GN=IARS2 PE=1 SV=2	Q9NSE4 (+1)	114 kDa	1	0	NO	NO
IARS	Isoleucine--tRNA ligase, cytoplasmic OS=Homo sapiens GN=IARS PE=1 SV=2	P41252 (+6)	145 kDa	2	0	NO	NO
HYOU1	Hypoxia up-regulated protein 1 OS=Homo sapiens GN=HYOU1 PE=1 SV=1	Q9Y4L1 (+2)	111 kDa	10	0	NO	NO
HTRA1	HTRA1 protein (Fragment) OS=Homo sapiens GN=HTRA1 PE=2 SV=1	Q05DJ8 (+2)	48 kDa	4	0	NO	NO
HSPE1	10 kDa heat shock protein, mitochondrial OS=Homo sapiens GN=HSPE1 PE=1 SV=2	P61604 (+4)	11 kDa	1	0	NO	NO
HSP90B1	Endoplasmin OS=Homo sapiens GN=HSP90B1 PE=1 SV=1	P14625 (+2)	92 kDa	5	0	NO	NO
HSDL2	Hydroxysteroid dehydrogenase-like protein 2 OS=Homo sapiens GN=HSDL2 PE=1 SV=1	Q6YN16	45 kDa	2	0	NO	NO
HSDL1	Inactive hydroxysteroid dehydrogenase-like protein 1 OS=Homo sapiens GN=HSDL1 PE=1 SV=3	Q3SXM5 (+1)	37 kDa	1	0	NO	NO
HSBP1	Heat shock factor-binding protein 1 OS=Homo sapiens GN=HSBP1 PE=1 SV=1	O75506	9 kDa	7	0	NO	NO
HS2ST1	Heparan sulfate 2-O-sulfotransferase 1 OS=Homo sapiens GN=HS2ST1 PE=1 SV=1	Q7LGA3 (+1)	42 kDa	2	0	NO	NO
HOMER3	Homer homolog 3 (Drosophila), isoform CRA_b OS=Homo sapiens GN=HOMER3 PE=1 SV=1	B2RA10	40 kDa	10	0	NO	NO
HNRNPUL2	Heterogeneous nuclear ribonucleoprotein U-like protein 2 OS=Homo sapiens GN=HNRNPUL2 PE=1 SV=1	Q1KMD3 (+1)	85 kDa	3	0	NO	NO
HNRNPL	Heterogeneous nuclear ribonucleoprotein L OS=Homo sapiens GN=HNRNPL PE=1 SV=2	P14866 (+2)	64 kDa	11	0	NO	NO
HK1	Hexokinase-1 OS=Homo sapiens GN=HK1 PE=1 SV=3	P19367 (+9)	102 kDa	2	0	NO	NO
HIST2H3A	Histone H3.2 OS=Homo sapiens GN=HIST2H3A PE=1 SV=3	Q71DI3	15 kDa	1	0	NO	NO
HIST1H3A	Histone H3.1 OS=Homo sapiens GN=HIST1H3A PE=1 SV=2	P68431	15 kDa	1	0	NO	NO
HIP1R	Huntingtin-interacting protein 1-related protein OS=Homo sapiens GN=HIP1R PE=1 SV=2	O75146 (+1)	119 kDa	6	0	NO	NO
HIP1	Huntingtin-interacting protein 1 OS=Homo sapiens GN=HIP1 PE=1 SV=5	O00291 (+3)	116 kDa	1	0	NO	NO
HIGD2A	HIG1 domain family member 2A, mitochondrial OS=Homo sapiens GN=HIGD2A PE=1 SV=1	Q9BW72 (+1)	12 kDa	1	0	NO	NO
HEXB	Beta-hexosaminidase subunit beta OS=Homo sapiens GN=HEXB PE=1 SV=3	P07686 (+2)	63 kDa	1	0	NO	NO
HERC2	E3 ubiquitin-protein ligase HERC2 OS=Homo sapiens GN=HERC2 PE=1 SV=2	O95714 (+1)	527 kDa	1	0	NO	NO
HEL-176	Epididymis luminal protein 176 OS=Homo sapiens GN=HEL-176 PE=2 SV=1	V9HVZ7	25 kDa	451	0	NO	NO
HECTD4	Probable E3 ubiquitin-protein ligase HECTD4 OS=Homo sapiens GN=HECTD4 PE=1 SV=5	Q9Y4D8 (+3)	439 kDa	1	0	NO	NO
hCG_1818442	HCG1818442, isoform CRA_c OS=Homo sapiens GN=hCG_1818442 PE=4 SV=1	A0A024R8R5 (+4)	11 kDa	1	0	NO	NO
HAX1	HCLS1-associated protein X-1 OS=Homo sapiens GN=HAX1 PE=1 SV=2	O00165 (+3)	32 kDa	4	0	NO	NO
HADHB	Trifunctional enzyme subunit beta, mitochondrial OS=Homo sapiens GN=HADHB PE=1 SV=3	P55084 (+1)	51 kDa	4	0	NO	NO
HADHA	Trifunctional enzyme subunit alpha, mitochondrial OS=Homo sapiens GN=HADHA PE=1 SV=2	P40939 (+1)	83 kDa	31	0	NO	NO
HADH	Hydroxyacyl-coenzyme A dehydrogenase, mitochondrial OS=Homo sapiens GN=HADH PE=1 SV=3	Q16836 (+6)	34 kDa	4	0	NO	NO
GYS1	Glycogen [starch] synthase, muscle OS=Homo sapiens GN=GYS1 PE=1 SV=2	P13807 (+6)	84 kDa	1	0	NO	NO
GUF1	Translation factor GUF1, mitochondrial OS=Homo sapiens GN=GUF1 PE=1 SV=1	Q8N442 (+1)	74 kDa	1	0	NO	NO
GTF2IRD2B	General transcription factor II-I repeat domain-containing protein 2B OS=Homo sapiens GN=GTF2IRD2B PE=1 SV=1	Q6EKJ0 (+8)	107 kDa	1	0	NO	NO
GTF2I	General transcription factor II-I OS=Homo sapiens GN=GTF2I PE=1 SV=2	P78347 (+7)	112 kDa	45	0	NO	NO
GSTZ1	Maleylacetoacetate isomerase OS=Homo sapiens GN=GSTZ1 PE=1 SV=3	O43708 (+8)	24 kDa	3	0	NO	NO
GSN	Isoform 3 of Gelsolin OS=Homo sapiens GN=GSN	P06396-3	82 kDa	44	0	NO	NO
GRSF1	G-rich sequence factor 1 OS=Homo sapiens GN=GRSF1 PE=1 SV=3	Q12849 (+10)	53 kDa	2	0	NO	NO
GPX7	Glutathione peroxidase 7 OS=Homo sapiens GN=GPX7 PE=1 SV=1	Q96SL4	21 kDa	1	0	NO	NO
GPX1	Glutathione peroxidase 1 OS=Homo sapiens GN=GPX1 PE=4 SV=1	A0A024R2T1	5 kDa	1	0	NO	NO
GPX1	Glutathione peroxidase 1 OS=Homo sapiens GN=GPX1 PE=1 SV=4	P07203 (+3)	22 kDa	1	0	NO	NO
GPT2	Alanine aminotransferase 2 OS=Homo sapiens GN=GPT2 PE=1 SV=1	Q8TD30 (+1)	58 kDa	1	0	NO	NO
GPSM1	G-protein-signaling modulator 1 OS=Homo sapiens GN=GPSM1 PE=1 SV=2	Q86YR5 (+5)	75 kDa	1	0	NO	NO
GPRIN1	G protein-regulated inducer of neurite outgrowth 1 OS=Homo sapiens GN=GPRIN1 PE=2 SV=2	Q7Z2K8 (+1)	102 kDa	3	0	NO	NO
GOSR2	Golgi SNAP receptor complex member 2 OS=Homo sapiens GN=GOSR2 PE=1 SV=2	O14653 (+7)	25 kDa	1	0	NO	NO
GOLPH3	Golgi phosphoprotein 3 OS=Homo sapiens GN=GOLPH3 PE=1 SV=1	Q9H4A6 (+5)	34 kDa	1	0	NO	NO
GOLGA2	Golgin subfamily A member 2 OS=Homo sapiens GN=GOLGA2 PE=1 SV=3	Q08379 (+1)	113 kDa	12	0	NO	NO
GNB2	Guanine nucleotide-binding protein G(I)/G(S)/G(T) subunit beta-2 OS=Homo sapiens GN=GNB2 PE=1 SV=3	P62879 (+1)	37 kDa	6	0	NO	NO
GLYR1	Putative oxidoreductase GLYR1 OS=Homo sapiens GN=GLYR1 PE=1 SV=3	Q49A26 (+7)	61 kDa	1	0	NO	NO
GLUL	Glutamine synthetase OS=Homo sapiens GN=GLUL PE=1 SV=4	P15104 (+4)	42 kDa	1	0	NO	NO
GLUD1	Glutamate dehydrogenase 1, mitochondrial OS=Homo sapiens GN=GLUD1 PE=1 SV=2	P00367 (+3)	61 kDa	23	0	NO	NO
GLS	Glutaminase kidney isoform, mitochondrial OS=Homo sapiens GN=GLS PE=1 SV=1	O94925 (+2)	73 kDa	2	0	NO	NO
GLRX3	Glutaredoxin-3 OS=Homo sapiens GN=GLRX3 PE=1 SV=2	O76003 (+1)	37 kDa	4	0	NO	NO
GLB1	Beta-galactosidase OS=Homo sapiens GN=GLB1 PE=1 SV=2	P16278 (+4)	76 kDa	3	0	NO	NO
GIT2	ARF GTPase-activating protein GIT2 OS=Homo sapiens GN=GIT2 PE=1 SV=2	Q14161 (+17)	85 kDa	2	0	NO	NO
GIGYF2	PERQ amino acid-rich with GYF domain-containing protein 2 OS=Homo sapiens GN=GIGYF2 PE=1 SV=1	Q6Y7W6 (+5)	150 kDa	3	0	NO	NO
GCN1	eIF-2-alpha kinase activator GCN1 OS=Homo sapiens GN=GCN1 PE=1 SV=6	Q92616 (+2)	293 kDa	2	0	NO	NO
GCDH	Glutaryl-CoA dehydrogenase, mitochondrial OS=Homo sapiens GN=GCDH PE=1 SV=1	Q92947 (+6)	48 kDa	2	0	NO	NO
GCAT	2-amino-3-ketobutyrate coenzyme A ligase, mitochondrial OS=Homo sapiens GN=GCAT PE=1 SV=1	O75600 (+2)	45 kDa	1	0	NO	NO
GBAS	Protein NipSnap homolog 2 OS=Homo sapiens GN=GBAS PE=1 SV=1	O75323	34 kDa	61	0	NO	NO
GAS7	Isoform 4 of Growth arrest-specific protein 7 OS=Homo sapiens GN=GAS7	O60861-4	48 kDa	10	0	NO	NO
GART	Trifunctional purine biosynthetic protein adenosine-3 OS=Homo sapiens GN=GART PE=1 SV=1	P22102 (+3)	108 kDa	1	0	NO	NO
GARS	Glycine--tRNA ligase OS=Homo sapiens GN=GARS PE=1 SV=3	P41250 (+1)	83 kDa	2	0	NO	NO
GAPVD1	GTPase-activating protein and VPS9 domain-containing protein 1 OS=Homo sapiens GN=GAPVD1 PE=1 SV=2	Q14C86 (+11)	165 kDa	1	0	NO	NO
GAPDH	Glyceraldehyde-3-phosphate dehydrogenase OS=Homo sapiens GN=GAPDH PE=1 SV=3	P04406 (+2)	36 kDa	18	0	NO	NO
GANAB	Neutral alpha-glucosidase AB OS=Homo sapiens GN=GANAB PE=1 SV=3	Q14697 (+9)	107 kDa	3	0	NO	NO
GALNT2	Polypeptide N-acetylgalactosaminyltransferase 2 OS=Homo sapiens GN=GALNT2 PE=1 SV=1	Q10471 (+3)	65 kDa	1	0	NO	NO
G3BP2	Ras GTPase-activating protein-binding protein 2 OS=Homo sapiens GN=G3BP2 PE=1 SV=2	Q9UN86 (+4)	54 kDa	8	0	NO	NO
G3BP1	Ras GTPase-activating protein-binding protein 1 OS=Homo sapiens GN=G3BP1 PE=1 SV=1	Q13283 (+3)	52 kDa	7	0	NO	NO
FXR2	Fragile X mental retardation syndrome-related protein 2 OS=Homo sapiens GN=FXR2 PE=1 SV=2	P51116	74 kDa	4	0	NO	NO
FXR1	Fragile X mental retardation syndrome-related protein 1 OS=Homo sapiens GN=FXR1 PE=1 SV=3	P51114 (+4)	70 kDa	16	0	NO	NO
FTL	Ferritin light chain OS=Homo sapiens GN=FTL PE=1 SV=2	P02792 (+1)	20 kDa	1	0	NO	NO
FSCN1	Fascin OS=Homo sapiens GN=FSCN1 PE=1 SV=3	Q16658 (+1)	55 kDa	3	0	NO	NO
FREM2	FRAS1-related extracellular matrix protein 2 OS=Homo sapiens GN=FREM2 PE=1 SV=2	Q5SZK8	351 kDa	30	0	NO	NO
FOXRED1	FAD-dependent oxidoreductase domain-containing protein 1 OS=Homo sapiens GN=FOXRED1 PE=1 SV=2	Q96CU9 (+1)	54 kDa	3	0	NO	NO
FMR1	Fragile X mental retardation protein 1 OS=Homo sapiens GN=FMR1 PE=1 SV=1	Q06787 (+19)	71 kDa	3	0	NO	NO
FMNL2	Isoform 2 of Formin-like protein 2 OS=Homo sapiens GN=FMNL2	Q96PY5-3	124 kDa	27	0	NO	NO
FLNA	Filamin-A OS=Homo sapiens GN=FLNA PE=1 SV=4	P21333 (+3)	281 kDa	27	0	NO	NO
FLJ00379	FLJ00379 protein (Fragment) OS=Homo sapiens GN=FLJ00379 PE=2 SV=1	Q8NF23 (+7)	52 kDa	1	0	NO	NO
FLJ00353	FLJ00353 protein (Fragment) OS=Homo sapiens GN=FLJ00353 PE=2 SV=1	Q8NF45	200 kDa	1	0	NO	NO
FLII	Protein flightless-1 homolog OS=Homo sapiens GN=FLII PE=1 SV=2	Q13045 (+1)	145 kDa	4	0	NO	NO
FLAD1	FAD synthase OS=Homo sapiens GN=FLAD1 PE=1 SV=1	Q5T196 (+4)	50 kDa	1	0	NO	NO
FKBP8	Peptidyl-prolyl cis-trans isomerase FKBP8 OS=Homo sapiens GN=FKBP8 PE=1 SV=2	Q14318 (+4)	45 kDa	7	0	NO	NO
FKBP15	FK506-binding protein 15 OS=Homo sapiens GN=FKBP15 PE=1 SV=2	Q5T1M5 (+4)	134 kDa	1	0	NO	NO
FIS1	Mitochondrial fission 1 protein OS=Homo sapiens GN=FIS1 PE=1 SV=2	Q9Y3D6	17 kDa	1	0	NO	NO
FIBP	Acidic fibroblast growth factor intracellular-binding protein OS=Homo sapiens GN=FIBP PE=1 SV=3	O43427 (+2)	42 kDa	8	0	NO	NO
FIBIN	Fin bud initiation factor homolog OS=Homo sapiens GN=FIBIN PE=1 SV=1	Q8TAL6	24 kDa	2	0	NO	NO
FGF1	Fibroblast growth factor 1 OS=Homo sapiens GN=FGF1 PE=1 SV=1	P05230 (+2)	17 kDa	1	0	NO	NO
FEZ2	Fasciculation and elongation protein zeta 2 (Zygin II) OS=Homo sapiens GN=FEZ2 PE=2 SV=1	Q0D2I6 (+7)	40 kDa	1	0	NO	NO
FERMT2	Fermitin family homolog 2 OS=Homo sapiens GN=FERMT2 PE=1 SV=1	Q96AC1 (+5)	78 kDa	6	0	NO	NO
FDXR	NADPH:adrenodoxin oxidoreductase, mitochondrial OS=Homo sapiens GN=FDXR PE=1 SV=2	J3QQX3	51 kDa	10	0	NO	NO
FCHO2	F-BAR domain only protein 2 OS=Homo sapiens GN=FCHO2 PE=1 SV=2	Q0JRZ9 (+2)	89 kDa	3	0	NO	NO
FBXW11	F-box/WD repeat-containing protein 11 OS=Homo sapiens GN=FBXW11 PE=1 SV=1	Q9UKB1 (+3)	62 kDa	2	0	NO	NO
FAT1	Protocadherin Fat 1 OS=Homo sapiens GN=FAT1 PE=1 SV=2	Q14517 (+1)	506 kDa	3	0	NO	NO
FASN	Fatty acid synthase OS=Homo sapiens GN=FASN PE=1 SV=3	P49327 (+1)	273 kDa	31	0	NO	NO
FARP1	FERM, RhoGEF and pleckstrin domain-containing protein 1 OS=Homo sapiens GN=FARP1 PE=1 SV=1	Q9Y4F1 (+2)	119 kDa	4	0	NO	NO
FAM98C	Protein FAM98C OS=Homo sapiens GN=FAM98C PE=2 SV=1	Q17RN3 (+1)	37 kDa	1	0	NO	NO
FAM98B	Protein FAM98B OS=Homo sapiens GN=FAM98B PE=1 SV=1	Q52LJ0 (+1)	37 kDa	2	0	NO	NO
FAM91A1	Protein FAM91A1 OS=Homo sapiens GN=FAM91A1 PE=1 SV=3	Q658Y4 (+3)	94 kDa	1	0	NO	NO
FAM21A	WASH complex subunit FAM21A OS=Homo sapiens GN=FAM21A PE=1 SV=2	Q5T1D7 (+13)	12 kDa	2	0	NO	NO
FAM195A	Protein FAM195A OS=Homo sapiens GN=FAM195A PE=1 SV=2	Q9BUT9	18 kDa	1	0	NO	NO
FAM129B	Niban-like protein 1 OS=Homo sapiens GN=FAM129B PE=1 SV=3	Q96TA1 (+2)	84 kDa	11	0	NO	NO
FAM126A	Hyccin OS=Homo sapiens GN=FAM126A PE=1 SV=2	Q9BYI3 (+2)	58 kDa	3	0	NO	NO
FAF2	FAS-associated factor 2 OS=Homo sapiens GN=FAF2 PE=1 SV=2	Q96CS3	53 kDa	1	0	NO	NO
EXOSC6	Exosome complex component MTR3 OS=Homo sapiens GN=EXOSC6 PE=1 SV=1	Q5RKV6	28 kDa	1	0	NO	NO
EXOC3	Exocyst complex component 3 OS=Homo sapiens GN=EXOC3 PE=1 SV=2	O60645 (+4)	87 kDa	1	0	NO	NO
ETFB	Electron transfer flavoprotein subunit beta OS=Homo sapiens GN=ETFB PE=1 SV=3	P38117 (+1)	28 kDa	2	0	NO	NO
ETFA	Electron transfer flavoprotein subunit alpha, mitochondrial OS=Homo sapiens GN=ETFA PE=1 SV=1	P13804 (+4)	35 kDa	9	0	NO	NO
ESM1	Endothelial cell-specific molecule 1 OS=Homo sapiens GN=ESM1 PE=1 SV=2	Q9NQ30 (+1)	20 kDa	11	0	NO	NO
ERLIN1	Erlin-1 OS=Homo sapiens GN=ERLIN1 PE=1 SV=1	O75477 (+2)	39 kDa	4	0	NO	NO
ERC1	ELKS/Rab6-interacting/CAST family member 1 OS=Homo sapiens GN=ERC1 PE=1 SV=1	Q8IUD2 (+3)	128 kDa	16	0	NO	NO
ERBB2IP	ERBB2IP protein OS=Homo sapiens GN=ERBB2IP PE=2 SV=1	Q1RMC9 (+11)	154 kDa	5	0	NO	NO
EPS8	Epidermal growth factor receptor kinase substrate 8 OS=Homo sapiens GN=EPS8 PE=1 SV=1	Q12929	92 kDa	14	0	NO	NO
EPRS	Bifunctional glutamate/proline--tRNA ligase OS=Homo sapiens GN=EPRS PE=1 SV=5	P07814	171 kDa	10	0	NO	NO
EPB41L2	Band 4.1-like protein 2 OS=Homo sapiens GN=EPB41L2 PE=1 SV=1	O43491 (+3)	113 kDa	12	0	NO	NO
EPB41	Protein 4.1 OS=Homo sapiens GN=EPB41 PE=1 SV=4	P11171 (+6)	97 kDa	5	0	NO	NO
ENO1	Alpha-enolase OS=Homo sapiens GN=ENO1 PE=1 SV=2	P06733 (+1)	47 kDa	7	0	NO	NO
EMILIN2	EMILIN-2 OS=Homo sapiens GN=EMILIN2 PE=1 SV=3	Q9BXX0	116 kDa	18	0	NO	NO
EMC7	ER membrane protein complex subunit 7 OS=Homo sapiens GN=EMC7 PE=1 SV=1	Q9NPA0 (+3)	26 kDa	1	0	NO	NO
EMC2	ER membrane protein complex subunit 2 OS=Homo sapiens GN=EMC2 PE=1 SV=1	Q15006 (+2)	35 kDa	3	0	NO	NO
ELOVL1	Elongation of very long chain fatty acids protein OS=Homo sapiens GN=ELOVL1 PE=2 SV=1	Q502X7 (+2)	17 kDa	1	0	NO	NO
ELMO2	Engulfment and cell motility protein 2 OS=Homo sapiens GN=ELMO2 PE=1 SV=1	Q5JVZ5 (+2)	82 kDa	41	0	NO	NO
ELMO1	Engulfment and cell motility protein 1 OS=Homo sapiens GN=ELMO1 PE=1 SV=2	Q92556 (+2)	84 kDa	9	0	NO	NO
EIF5B	Eukaryotic translation initiation factor 5B OS=Homo sapiens GN=EIF5B PE=1 SV=4	O60841 (+4)	139 kDa	1	0	NO	NO
EIF5A	Eukaryotic translation initiation factor 5A-1 OS=Homo sapiens GN=EIF5A PE=1 SV=2	P63241 (+3)	17 kDa	2	0	NO	NO
EIF4G2	Eukaryotic translation initiation factor 4 gamma 2 OS=Homo sapiens GN=EIF4G2 PE=1 SV=1	P78344 (+7)	102 kDa	1	0	NO	NO
EIF4G1	Eukaryotic translation initiation factor 4 gamma 1 OS=Homo sapiens GN=EIF4G1 PE=1 SV=4	Q04637 (+14)	175 kDa	5	0	NO	NO
EIF4E2	Eukaryotic translation initiation factor 4E type 2 OS=Homo sapiens GN=EIF4E2 PE=1 SV=1	O60573 (+6)	28 kDa	4	0	NO	NO
EIF3E	Eukaryotic translation initiation factor 3 subunit E OS=Homo sapiens GN=EIF3E PE=1 SV=1	P60228 (+1)	52 kDa	10	0	NO	NO
EIF3C	Eukaryotic translation initiation factor 3 subunit C OS=Homo sapiens GN=EIF3C PE=1 SV=1	Q99613 (+11)	105 kDa	5	0	NO	NO
EIF2AK2	Interferon-induced, double-stranded RNA-activated protein kinase OS=Homo sapiens GN=EIF2AK2 PE=1 SV=2	P19525 (+3)	62 kDa	1	0	NO	NO
EIF1AY	Eukaryotic translation initiation factor 1A, Y-chromosomal OS=Homo sapiens GN=EIF1AY PE=1 SV=4	O14602 (+2)	16 kDa	1	0	NO	NO
EHD4	EH domain-containing protein 4 OS=Homo sapiens GN=EHD4 PE=1 SV=1	Q9H223 (+3)	61 kDa	17	0	NO	NO
EHD3	EH domain-containing protein 3 OS=Homo sapiens GN=EHD3 PE=1 SV=2	Q9NZN3 (+1)	61 kDa	8	0	NO	NO
EHD2	EH domain-containing protein 2 OS=Homo sapiens GN=EHD2 PE=1 SV=2	Q9NZN4 (+1)	61 kDa	17	0	NO	NO
EHD1	EH domain-containing protein 1 OS=Homo sapiens GN=EHD1 PE=1 SV=2	Q9H4M9 (+4)	61 kDa	14	0	NO	NO
EEF2	Elongation factor 2 OS=Homo sapiens GN=EEF2 PE=1 SV=4	P13639	95 kDa	17	0	NO	NO
EEF1E1	Eukaryotic translation elongation factor 1 epsilon-1 OS=Homo sapiens GN=EEF1E1 PE=1 SV=1	O43324	20 kDa	4	0	NO	NO
EDC4	Enhancer of mRNA-decapping protein 4 OS=Homo sapiens GN=EDC4 PE=1 SV=1	Q6P2E9 (+2)	152 kDa	1	0	NO	NO
EDARADD	Alternative protein EDARADD OS=Homo sapiens GN=EDARADD PE=3 SV=1	L0R849	42 kDa	2	0	NO	NO
ECSIT	Evolutionarily conserved signaling intermediate in Toll pathway, mitochondrial OS=Homo sapiens GN=ECSIT PE=1 SV=1	Q9BQ95 (+3)	49 kDa	2	0	NO	NO
ECI2	Enoyl-CoA delta isomerase 2, mitochondrial OS=Homo sapiens GN=ECI2 PE=1 SV=4	O75521 (+12)	44 kDa	2	0	NO	NO
ECH1	Delta(3,5)-Delta(2,4)-dienoyl-CoA isomerase, mitochondrial OS=Homo sapiens GN=ECH1 PE=1 SV=2	Q13011 (+1)	36 kDa	4	0	NO	NO
EARS2	Probable glutamate--tRNA ligase, mitochondrial OS=Homo sapiens GN=EARS2 PE=1 SV=2	Q5JPH6 (+2)	59 kDa	1	0	NO	NO
DYNLT1	Dynein light chain Tctex-type 1 OS=Homo sapiens GN=DYNLT1 PE=1 SV=1	P63172 (+1)	12 kDa	4	0	NO	NO
DYNC1I2	Cytoplasmic dynein 1 intermediate chain 2 OS=Homo sapiens GN=DYNC1I2 PE=1 SV=3	Q13409 (+9)	71 kDa	1	0	NO	NO
DYNC1H1	Cytoplasmic dynein 1 heavy chain 1 OS=Homo sapiens GN=DYNC1H1 PE=1 SV=5	Q14204	532 kDa	16	0	NO	NO
DSTN	Destrin OS=Homo sapiens GN=DSTN PE=1 SV=3	P60981 (+4)	19 kDa	1	0	NO	NO
DRIP4	Dopamine receptor interacting protein 4 OS=Homo sapiens GN=DRIP4 PE=2 SV=1	Q4W4Y1 (+2)	96 kDa	8	0	NO	NO
DPYSL2	Dihydropyrimidinase-related protein 2 OS=Homo sapiens GN=DPYSL2 PE=1 SV=1	Q16555 (+2)	62 kDa	2	0	NO	NO
DPY30	Protein dpy-30 homolog OS=Homo sapiens GN=DPY30 PE=1 SV=1	Q9C005	11 kDa	12	0	NO	NO
DPM1	Dolichol-phosphate mannosyltransferase subunit 1 OS=Homo sapiens GN=DPM1 PE=1 SV=1	O60762 (+4)	30 kDa	1	0	NO	NO
DOCK7	Dedicator of cytokinesis protein 7 OS=Homo sapiens GN=DOCK7 PE=1 SV=4	Q96N67 (+6)	243 kDa	26	0	NO	NO
DOCK6	Dedicator of cytokinesis protein 6 OS=Homo sapiens GN=DOCK6 PE=1 SV=3	Q96HP0	230 kDa	1	0	NO	NO
DOCK10	Dedicator of cytokinesis protein 10 OS=Homo sapiens GN=DOCK10 PE=1 SV=3	Q96BY6 (+1)	250 kDa	4	0	NO	NO
DOCK1	Dedicator of cytokinesis protein 1 OS=Homo sapiens GN=DOCK1 PE=1 SV=2	Q14185 (+2)	215 kDa	12	0	NO	NO
DNAJC11	DnaJ homolog subfamily C member 11 OS=Homo sapiens GN=DNAJC11 PE=1 SV=2	Q9NVH1 (+1)	63 kDa	3	0	NO	NO
DNAJC10	DnaJ homolog subfamily C member 10 OS=Homo sapiens GN=DNAJC10 PE=1 SV=2	Q8IXB1	91 kDa	28	0	NO	NO
DNAJB11	DnaJ homolog subfamily B member 11 OS=Homo sapiens GN=DNAJB11 PE=1 SV=1	Q9UBS4	41 kDa	4	0	NO	NO
DNAJA3	DnaJ (Hsp40) homolog, subfamily A, member 3 variant (Fragment) OS=Homo sapiens GN=DNAJA3 PE=1 SV=1	Q53G26 (+5)	52 kDa	8	0	NO	NO
DNAJA2	DnaJ homolog subfamily A member 2 OS=Homo sapiens GN=DNAJA2 PE=1 SV=1	O60884 (+1)	46 kDa	5	0	NO	NO
DLD	Dihydrolipoyl dehydrogenase, mitochondrial OS=Homo sapiens GN=DLD PE=1 SV=2	P09622 (+6)	54 kDa	1	0	NO	NO
DLAT	Dihydrolipoyllysine-residue acetyltransferase component of pyruvate dehydrogenase complex, mitochondrial OS=Homo sapiens GN=DLAT PE=1 SV=3	P10515 (+4)	69 kDa	28	0	NO	NO
DKFZp686P1551	Putative uncharacterized protein DKFZp686P1551 OS=Homo sapiens GN=DKFZp686P1551 PE=2 SV=1	Q63HP7 (+6)	66 kDa	4	0	NO	NO
DKFZp686P0251	Putative uncharacterized protein DKFZp686P0251 OS=Homo sapiens GN=DKFZp686P0251 PE=2 SV=1	Q5JPH5 (+7)	64 kDa	2	0	NO	NO
DKFZp686O12165	Putative uncharacterized protein DKFZp686O12165 (Fragment) OS=Homo sapiens GN=DKFZp686O12165 PE=2 SV=1	Q6MZM7 (+1)	241 kDa	19	0	NO	NO
DKFZp686N01252	Putative uncharacterized protein DKFZp686N01252 (Fragment) OS=Homo sapiens GN=DKFZp686N01252 PE=2 SV=1	Q6MZR5 (+4)	11 kDa	1	0	NO	NO
DKFZp686E1899	Putative uncharacterized protein DKFZp686E1899 OS=Homo sapiens GN=DKFZp686E1899 PE=2 SV=1	Q5HYL6 (+1)	40 kDa	7	0	NO	NO
DKFZp667K0918	Putative uncharacterized protein DKFZp667K0918 (Fragment) OS=Homo sapiens GN=DKFZp667K0918 PE=2 SV=1	Q69YR0 (+2)	89 kDa	1	0	NO	NO
DKFZp666D193	Putative uncharacterized protein DKFZp666D193 OS=Homo sapiens GN=DKFZp666D193 PE=2 SV=1	Q658U4 (+4)	64 kDa	1	0	NO	NO
DKFZp586G1518	Putative uncharacterized protein DKFZp586G1518 (Fragment) OS=Homo sapiens GN=DKFZp586G1518 PE=2 SV=1	Q8NDP0 (+3)	33 kDa	3	0	NO	NO
DKFZp434I213	alpha-1,2-Mannosidase OS=Homo sapiens GN=DKFZp434I213 PE=3 SV=2	Q9UFZ8 (+3)	34 kDa	5	0	NO	NO
DKFZp434G247	HBS1-like (S. cerevisiae), isoform CRA_a OS=Homo sapiens GN=DKFZp434G247 PE=2 SV=1	Q9NSX9 (+9)	22 kDa	2	0	NO	NO
DIP2C	Disco-interacting protein 2 homolog C OS=Homo sapiens GN=DIP2C PE=1 SV=2	Q9Y2E4 (+2)	171 kDa	3	0	NO	NO
DHX16	Putative pre-mRNA-splicing factor ATP-dependent RNA helicase DHX16 OS=Homo sapiens GN=DHX16 PE=1 SV=2	O60231 (+3)	119 kDa	1	0	NO	NO
DHDDS	Ditrans,polycis-polyprenyl diphosphate synthase ((2E,6E)-farnesyl diphosphate specific) OS=Homo sapiens GN=DHDDS PE=1 SV=1	Q5T0A1 (+7)	24 kDa	1	0	NO	NO
DECR1	2,4-dienoyl-CoA reductase, mitochondrial OS=Homo sapiens GN=DECR1 PE=1 SV=1	Q16698 (+2)	36 kDa	7	0	NO	NO
DDX6	Probable ATP-dependent RNA helicase DDX6 OS=Homo sapiens GN=DDX6 PE=1 SV=2	P26196 (+1)	54 kDa	10	0	NO	NO
DDX3X	ATP-dependent RNA helicase DDX3X OS=Homo sapiens GN=DDX3X PE=1 SV=3	O00571 (+4)	73 kDa	53	0	NO	NO
DDX39B	Spliceosome RNA helicase DDX39B OS=Homo sapiens GN=DDX39B PE=1 SV=1	Q13838 (+5)	49 kDa	7	0	NO	NO
DDX39A	ATP-dependent RNA helicase DDX39A OS=Homo sapiens GN=DDX39A PE=1 SV=2	O00148 (+2)	49 kDa	7	0	NO	NO
DDX19A	ATP-dependent RNA helicase DDX19A OS=Homo sapiens GN=DDX19A PE=1 SV=1	Q9NUU7	54 kDa	2	0	NO	NO
DDX1	ATP-dependent RNA helicase DDX1 OS=Homo sapiens GN=DDX1 PE=1 SV=2	Q92499 (+1)	82 kDa	72	0	NO	NO
DDB1	DNA damage-binding protein 1 OS=Homo sapiens GN=DDB1 PE=1 SV=1	Q16531	127 kDa	11	0	NO	NO
DCTN2	Dynactin subunit 2 OS=Homo sapiens GN=DCTN2 PE=1 SV=4	Q13561 (+6)	44 kDa	1	0	NO	NO
DCTN1	Dynactin subunit 1 OS=Homo sapiens GN=DCTN1 PE=1 SV=3	Q14203 (+14)	142 kDa	2	0	NO	NO
DCAF7	DDB1- and CUL4-associated factor 7 OS=Homo sapiens GN=DCAF7 PE=1 SV=1	P61962	39 kDa	4	0	NO	NO
DBT	Lipoamide acyltransferase component of branched-chain alpha-keto acid dehydrogenase complex, mitochondrial OS=Homo sapiens GN=DBT PE=1 SV=3	P11182 (+1)	53 kDa	16	0	NO	NO
DBN1	Drebrin OS=Homo sapiens GN=DBN1 PE=1 SV=4	Q16643 (+2)	71 kDa	6	0	NO	NO
DARS2	Aspartate--tRNA ligase, mitochondrial OS=Homo sapiens GN=DARS2 PE=1 SV=1	Q6PI48 (+1)	74 kDa	11	0	NO	NO
DARS	Aspartate--tRNA ligase, cytoplasmic OS=Homo sapiens GN=DARS PE=1 SV=2	P14868 (+2)	57 kDa	5	0	NO	NO
DAP3	28S ribosomal protein S29, mitochondrial OS=Homo sapiens GN=DAP3 PE=1 SV=1	P51398 (+2)	46 kDa	3	0	NO	NO
CYLN2	Cytoplasmic linker 2, isoform CRA_b OS=Homo sapiens GN=CYLN2 PE=2 SV=1	A0A140VJG6 (+1)	116 kDa	13	0	NO	NO
CYFIP1	Cytoplasmic FMR1-interacting protein 1 OS=Homo sapiens GN=CYFIP1 PE=1 SV=1	Q7L576 (+1)	145 kDa	29	0	NO	NO
CYC1	Cytochrome c1, heme protein, mitochondrial OS=Homo sapiens GN=CYC1 PE=1 SV=3	P08574 (+1)	35 kDa	4	0	NO	NO
CUTC	Copper homeostasis protein cutC homolog (Fragment) OS=Homo sapiens GN=CUTC PE=1 SV=1	Q5TCZ7 (+3)	16 kDa	3	0	NO	NO
CTTN	Src substrate cortactin OS=Homo sapiens GN=CTTN PE=1 SV=2	Q14247 (+3)	62 kDa	3	0	NO	NO
CTSL	Cathepsin L1 OS=Homo sapiens GN=CTSL PE=1 SV=2	P07711 (+4)	38 kDa	1	0	NO	NO
CTSD	Cathepsin D OS=Homo sapiens GN=CTSD PE=1 SV=1	P07339 (+3)	45 kDa	6	0	NO	NO
CTSC	Dipeptidyl peptidase 1 OS=Homo sapiens GN=CTSC PE=1 SV=2	P53634 (+1)	52 kDa	1	0	NO	NO
CTSA	Lysosomal protective protein OS=Homo sapiens GN=CTSA PE=1 SV=2	P10619 (+5)	54 kDa	1	0	NO	NO
CSPG4	Chondroitin sulfate proteoglycan 4 OS=Homo sapiens GN=CSPG4 PE=1 SV=2	Q6UVK1	251 kDa	4	0	NO	NO
CSNK2A1	Casein kinase II subunit alpha OS=Homo sapiens GN=CSNK2A1 PE=1 SV=1	P68400 (+5)	45 kDa	1	0	NO	NO
CSE1L	Exportin-2 OS=Homo sapiens GN=CSE1L PE=1 SV=3	P55060 (+3)	110 kDa	4	0	NO	NO
CS	Citrate synthase, mitochondrial OS=Homo sapiens GN=CS PE=1 SV=2	O75390 (+5)	52 kDa	3	0	NO	NO
CRYAB	Alpha-crystallin B chain OS=Homo sapiens GN=CRYAB PE=1 SV=2	P02511 (+5)	20 kDa	3	0	NO	NO
CRAT	Carnitine O-acetyltransferase OS=Homo sapiens GN=CRAT PE=1 SV=5	P43155 (+1)	71 kDa	21	0	NO	NO
CPSF6	Cleavage and polyadenylation specificity factor subunit 6 OS=Homo sapiens GN=CPSF6 PE=1 SV=2	Q16630 (+4)	59 kDa	1	0	NO	NO
CPNE8	Copine-8 OS=Homo sapiens GN=CPNE8 PE=1 SV=2	Q86YQ8 (+1)	63 kDa	7	0	NO	NO
CPNE2	Copine-2 OS=Homo sapiens GN=CPNE2 PE=1 SV=3	Q96FN4 (+2)	61 kDa	15	0	NO	NO
COX6A1	Cytochrome c oxidase subunit 6A1, mitochondrial OS=Homo sapiens GN=COX6A1 PE=1 SV=4	P12074 (+3)	12 kDa	22	0	NO	NO
COX2	Cytochrome c oxidase subunit 2 OS=Homo sapiens GN=COX2 PE=3 SV=1	E0AF97	26 kDa	4	0	NO	NO
COX11	Cytochrome c oxidase assembly protein COX11, mitochondrial OS=Homo sapiens GN=COX11 PE=1 SV=3	Q9Y6N1 (+2)	31 kDa	1	0	NO	NO
CORO7	Isoform 3 of Coronin-7 OS=Homo sapiens GN=CORO7	P57737-3 (+5)	114 kDa	5	0	NO	NO
CORO2B	Coronin-2B OS=Homo sapiens GN=CORO2B PE=1 SV=4	Q9UQ03 (+1)	55 kDa	4	0	NO	NO
CORO1B	Coronin-1B OS=Homo sapiens GN=CORO1B PE=1 SV=1	Q9BR76 (+2)	54 kDa	6	0	NO	NO
COQ5	2-methoxy-6-polyprenyl-1,4-benzoquinol methylase, mitochondrial OS=Homo sapiens GN=COQ5 PE=1 SV=2	Q5HYK3 (+1)	37 kDa	2	0	NO	NO
COPZ1	Coatomer subunit zeta-1 OS=Homo sapiens GN=COPZ1 PE=1 SV=1	P61923 (+9)	20 kDa	3	0	NO	NO
COPS2	COP9 signalosome complex subunit 2 OS=Homo sapiens GN=COPS2 PE=1 SV=1	P61201 (+5)	52 kDa	1	0	NO	NO
COPE	Coatomer subunit epsilon OS=Homo sapiens GN=COPE PE=1 SV=3	O14579 (+1)	34 kDa	23	0	NO	NO
COPB2	Coatomer subunit beta' OS=Homo sapiens GN=COPB2 PE=1 SV=2	P35606 (+1)	102 kDa	8	0	NO	NO
COMMD9	COMM domain containing 9 variant (Fragment) OS=Homo sapiens GN=COMMD9 PE=2 SV=1	Q53FR9 (+5)	22 kDa	2	0	NO	NO
COLGALT1	Procollagen galactosyltransferase 1 OS=Homo sapiens GN=COLGALT1 PE=1 SV=1	Q8NBJ5	72 kDa	7	0	NO	NO
COL5A1	Collagen alpha-1(V) chain OS=Homo sapiens GN=COL5A1 PE=1 SV=3	P20908 (+3)	184 kDa	9	0	NO	NO
COL4A1	Collagen alpha-1(IV) chain OS=Homo sapiens GN=COL4A1 PE=1 SV=3	P02462 (+3)	161 kDa	1	0	NO	NO
COL20A1	Isoform 3 of Collagen alpha-1(XX) chain OS=Homo sapiens GN=COL20A1	Q9P218-3	139 kDa	5	0	NO	NO
COL18A1	Collagen alpha-1(XVIII) chain OS=Homo sapiens GN=COL18A1 PE=1 SV=5	P39060 (+4)	178 kDa	1	0	NO	NO
COL15A1	Collagen alpha-1(XV) chain OS=Homo sapiens GN=COL15A1 PE=1 SV=2	P39059 (+1)	142 kDa	1	0	NO	NO
COG8	Conserved oligomeric Golgi complex subunit 8 OS=Homo sapiens GN=COG8 PE=1 SV=2	Q96MW5 (+2)	68 kDa	1	0	NO	NO
COASY	Isoform 2 of Bifunctional coenzyme A synthase OS=Homo sapiens GN=COASY	Q13057-2 (+2)	65 kDa	1	0	NO	NO
CNTNAP1	Contactin-associated protein 1 OS=Homo sapiens GN=CNTNAP1 PE=1 SV=1	P78357 (+1)	156 kDa	2	0	NO	NO
CNPY4	Protein canopy homolog 4 OS=Homo sapiens GN=CNPY4 PE=2 SV=1	Q8N129 (+1)	28 kDa	1	0	NO	NO
CNOT7	CCR4-NOT transcription complex subunit 7 OS=Homo sapiens GN=CNOT7 PE=1 SV=3	Q9UIV1 (+2)	33 kDa	1	0	NO	NO
CNOT2	CCR4-NOT transcription complex subunit 2 OS=Homo sapiens GN=CNOT2 PE=1 SV=1	Q9NZN8 (+10)	60 kDa	1	0	NO	NO
CNOT11	CCR4-NOT transcription complex subunit 11 OS=Homo sapiens GN=CNOT11 PE=1 SV=1	Q9UKZ1 (+1)	55 kDa	2	0	NO	NO
CNN3	Calponin-3 OS=Homo sapiens GN=CNN3 PE=1 SV=1	Q15417 (+1)	36 kDa	8	0	NO	NO
CLU	Clusterin OS=Homo sapiens GN=CLU PE=1 SV=1	P10909 (+4)	52 kDa	3	0	NO	NO
CLPX	ATP-dependent Clp protease ATP-binding subunit clpX-like, mitochondrial OS=Homo sapiens GN=CLPX PE=1 SV=2	O76031 (+2)	69 kDa	3	0	NO	NO
CLPP	ATP-dependent Clp protease proteolytic subunit, mitochondrial OS=Homo sapiens GN=CLPP PE=1 SV=1	Q16740 (+2)	30 kDa	1	0	NO	NO
CLPB	Isoform 2 of Caseinolytic peptidase B protein homolog OS=Homo sapiens GN=CLPB	Q9H078-2	75 kDa	35	0	NO	NO
CLIP3	CAP-Gly domain-containing linker protein 3 OS=Homo sapiens GN=CLIP3 PE=1 SV=3	Q96DZ5 (+3)	60 kDa	1	0	NO	NO
CLIC4	Chloride intracellular channel protein OS=Homo sapiens GN=CLIC4 PE=2 SV=1	Q6FIC5 (+4)	29 kDa	1	0	NO	NO
CLASP1	CLIP-associating protein 1 OS=Homo sapiens GN=CLASP1 PE=1 SV=1	Q7Z460 (+5)	169 kDa	1	0	NO	NO
CKB	Creatine kinase B-type OS=Homo sapiens GN=CKB PE=1 SV=1	P12277 (+3)	43 kDa	9	0	NO	NO
CKAP5	Cytoskeleton-associated protein 5 OS=Homo sapiens GN=CKAP5 PE=1 SV=3	Q14008 (+2)	226 kDa	1	0	NO	NO
CIRBP	Cold-inducible RNA-binding protein OS=Homo sapiens GN=CIRBP PE=1 SV=1	Q14011 (+14)	19 kDa	1	0	NO	NO
CHMP4B	Charged multivesicular body protein 4b OS=Homo sapiens GN=CHMP4B PE=1 SV=1	Q9H444	25 kDa	3	0	NO	NO
CHCHD3	MICOS complex subunit MIC19 OS=Homo sapiens GN=CHCHD3 PE=1 SV=1	Q9NX63 (+5)	26 kDa	10	0	NO	NO
CFL2	Cofilin 2 (Muscle), isoform CRA_a OS=Homo sapiens GN=CFL2 PE=2 SV=1	Q549N0 (+1)	19 kDa	4	0	NO	NO
CELSR2	Cadherin EGF LAG seven-pass G-type receptor 2 OS=Homo sapiens GN=CELSR2 PE=1 SV=1	Q9HCU4	317 kDa	3	0	NO	NO
CECR5	Cat eye syndrome critical region protein 5 OS=Homo sapiens GN=CECR5 PE=1 SV=1	Q9BXW7 (+1)	46 kDa	5	0	NO	NO
CDK6	Cyclin-dependent kinase 6 OS=Homo sapiens GN=CDK6 PE=1 SV=1	Q00534	37 kDa	3	0	NO	NO
CDK5RAP3	CDK5 regulatory subunit-associated protein 3 OS=Homo sapiens GN=CDK5RAP3 PE=1 SV=2	Q96JB5 (+1)	57 kDa	2	0	NO	NO
CDK1	Cyclin-dependent kinase 1 OS=Homo sapiens GN=CDK1 PE=1 SV=3	P06493 (+4)	34 kDa	2	0	NO	NO
CDC42BPB	Serine/threonine-protein kinase MRCK beta OS=Homo sapiens GN=CDC42BPB PE=1 SV=2	Q9Y5S2 (+1)	194 kDa	4	0	NO	NO
CD97	CD97 antigen OS=Homo sapiens GN=CD97 PE=1 SV=4	P48960 (+2)	92 kDa	5	0	NO	NO
CCZ1B	Vacuolar fusion protein CCZ1 homolog B OS=Homo sapiens GN=CCZ1B PE=1 SV=1	P86790 (+1)	56 kDa	4	0	NO	NO
CCT5	T-complex protein 1 subunit epsilon OS=Homo sapiens GN=CCT5 PE=1 SV=1	P48643 (+5)	60 kDa	12	0	NO	NO
CCT2	T-complex protein 1 subunit beta OS=Homo sapiens GN=CCT2 PE=1 SV=4	P78371 (+2)	57 kDa	10	0	NO	NO
CCM2	Cerebral cavernous malformations 2 protein OS=Homo sapiens GN=CCM2 PE=1 SV=1	Q9BSQ5 (+5)	49 kDa	6	0	NO	NO
CCDC88A	Girdin OS=Homo sapiens GN=CCDC88A PE=1 SV=2	Q3V6T2 (+7)	216 kDa	1	0	NO	NO
CCDC85C	Coiled-coil domain-containing protein 85C OS=Homo sapiens GN=CCDC85C PE=1 SV=1	A6NKD9	45 kDa	1	0	NO	NO
CCDC53	WASH complex subunit CCDC53 OS=Homo sapiens GN=CCDC53 PE=1 SV=1	Q9Y3C0 (+6)	21 kDa	1	0	NO	NO
CCDC50	Coiled-coil domain-containing protein 50 OS=Homo sapiens GN=CCDC50 PE=1 SV=1	Q8IVM0 (+1)	36 kDa	1	0	NO	NO
CCDC47	Coiled-coil domain-containing protein 47 OS=Homo sapiens GN=CCDC47 PE=1 SV=1	Q96A33 (+1)	56 kDa	32	0	NO	NO
CARS2	Probable cysteine--tRNA ligase, mitochondrial OS=Homo sapiens GN=CARS2 PE=1 SV=1	Q9HA77	62 kDa	16	0	NO	NO
CARKD	ATP-dependent (S)-NAD(P)H-hydrate dehydratase OS=Homo sapiens GN=CARKD PE=1 SV=1	Q8IW45	37 kDa	4	0	NO	NO
CARD19	Isoform 2 of Caspase recruitment domain-containing protein 19 OS=Homo sapiens GN=CARD19	Q96LW7-2 (+1)	21 kDa	1	0	NO	NO
CAPZB	F-actin-capping protein subunit beta OS=Homo sapiens GN=CAPZB PE=1 SV=4	P47756 (+2)	31 kDa	24	0	NO	NO
CAPZA2	F-actin-capping protein subunit alpha-2 OS=Homo sapiens GN=CAPZA2 PE=1 SV=3	P47755 (+3)	33 kDa	17	0	NO	NO
CAPZA1	F-actin-capping protein subunit alpha-1 OS=Homo sapiens GN=CAPZA1 PE=1 SV=3	P52907 (+1)	33 kDa	14	0	NO	NO
CAPRIN1	Caprin-1 OS=Homo sapiens GN=CAPRIN1 PE=1 SV=2	Q14444 (+6)	78 kDa	1	0	NO	NO
CAPN5	Calpain-5 OS=Homo sapiens GN=CAPN5 PE=1 SV=2	O15484 (+6)	73 kDa	1	0	NO	NO
CAP1	Adenylyl cyclase-associated protein 1 OS=Homo sapiens GN=CAP1 PE=1 SV=5	Q01518 (+10)	52 kDa	1	0	NO	NO
CANX	Calnexin OS=Homo sapiens GN=CANX PE=1 SV=2	P27824 (+2)	68 kDa	1	0	NO	NO
CAND1	Cullin-associated NEDD8-dissociated protein 1 OS=Homo sapiens GN=CAND1 PE=1 SV=2	Q86VP6 (+1)	136 kDa	12	0	NO	NO
CAMSAP2	Calmodulin-regulated spectrin-associated protein 2 OS=Homo sapiens GN=CAMSAP2 PE=1 SV=3	Q08AD1 (+4)	168 kDa	1	0	NO	NO
CAMK2D	Calcium/calmodulin-dependent protein kinase type II subunit delta OS=Homo sapiens GN=CAMK2D PE=1 SV=3	Q13557 (+13)	56 kDa	7	0	NO	NO
CAMK2B	Calcium/calmodulin-dependent protein kinase type II subunit beta OS=Homo sapiens GN=CAMK2B PE=1 SV=3	Q13554 (+9)	73 kDa	5	0	NO	NO
CACNB3	Voltage-dependent L-type calcium channel subunit beta-3 OS=Homo sapiens GN=CACNB3 PE=1 SV=1	P54284 (+5)	55 kDa	3	0	NO	NO
C3orf58	Deleted in autism protein 1 OS=Homo sapiens GN=C3orf58 PE=1 SV=1	Q8NDZ4 (+1)	49 kDa	1	0	NO	NO
C2orf5	Putative uncharacterized protein C2orf5 (Fragment) OS=Homo sapiens GN=C2orf5 PE=4 SV=1	Q53QP8 (+3)	7 kDa	1	0	NO	NO
C2orf47	Uncharacterized protein C2orf47, mitochondrial OS=Homo sapiens GN=C2orf47 PE=1 SV=1	Q8WWC4 (+2)	33 kDa	1	0	NO	NO
C2CD5	C2 domain-containing protein 5 OS=Homo sapiens GN=C2CD5 PE=1 SV=1	Q86YS7 (+7)	110 kDa	15	0	NO	NO
C1QTNF5	Complement C1q tumor necrosis factor-related protein 5 OS=Homo sapiens GN=C1QTNF5 PE=1 SV=1	Q9BXJ0 (+1)	25 kDa	2	0	NO	NO
C1orf57	Chromosome 1 open reading frame 57, isoform CRA_d OS=Homo sapiens GN=C1orf57 PE=2 SV=1	Q5TDE9 (+2)	21 kDa	5	0	NO	NO
C16orf62	UPF0505 protein C16orf62 OS=Homo sapiens GN=C16orf62 PE=1 SV=2	Q7Z3J2 (+6)	110 kDa	1	0	NO	NO
C14orf166	CLE7 OS=Homo sapiens GN=C14orf166 PE=2 SV=1	Q549M8 (+2)	28 kDa	57	0	NO	NO
C12orf57	Protein C10 OS=Homo sapiens GN=C12orf57 PE=1 SV=1	Q99622	13 kDa	10	0	NO	NO
BUB3	Mitotic checkpoint protein BUB3 OS=Homo sapiens GN=BUB3 PE=1 SV=1	O43684 (+4)	37 kDa	1	0	NO	NO
BRK1	Protein BRICK1 OS=Homo sapiens GN=BRK1 PE=1 SV=1	Q8WUW1 (+1)	9 kDa	5	0	NO	NO
BICD1	Protein bicaudal D homolog 1 OS=Homo sapiens GN=BICD1 PE=1 SV=3	Q96G01 (+3)	111 kDa	3	0	NO	NO
BCKDK	[3-methyl-2-oxobutanoate dehydrogenase [lipoamide]] kinase, mitochondrial OS=Homo sapiens GN=BCKDK PE=1 SV=2	O14874 (+3)	46 kDa	2	0	NO	NO
BCKDHA	2-oxoisovalerate dehydrogenase subunit alpha, mitochondrial OS=Homo sapiens GN=BCKDHA PE=1 SV=2	P12694 (+6)	50 kDa	1	0	NO	NO
BCHE	Cholinesterase OS=Homo sapiens GN=BCHE PE=1 SV=1	P06276 (+2)	68 kDa	20	0	NO	NO
BAP18	Chromatin complexes subunit BAP18 OS=Homo sapiens GN=BAP18 PE=1 SV=1	Q8IXM2 (+3)	18 kDa	1	0	NO	NO
BANF1	Barrier-to-autointegration factor OS=Homo sapiens GN=BANF1 PE=1 SV=1	O75531 (+1)	10 kDa	3	0	NO	NO
BAIAP2	Brain-specific angiogenesis inhibitor 1-associated protein 2 OS=Homo sapiens GN=BAIAP2 PE=1 SV=1	Q9UQB8 (+12)	61 kDa	1	0	NO	NO
BAG6	Large proline-rich protein BAG6 OS=Homo sapiens GN=BAG6 PE=1 SV=2	P46379 (+7)	119 kDa	3	0	NO	NO
ATPAF2	ATP synthase mitochondrial F1 complex assembly factor 2 OS=Homo sapiens GN=ATPAF2 PE=1 SV=1	Q8N5M1 (+1)	33 kDa	1	0	NO	NO
ATP5I	ATP synthase subunit e, mitochondrial OS=Homo sapiens GN=ATP5I PE=1 SV=2	P56385	8 kDa	6	0	NO	NO
ATP5H	ATP synthase subunit d, mitochondrial OS=Homo sapiens GN=ATP5H PE=1 SV=3	O75947 (+1)	18 kDa	8	0	NO	NO
ATP5F1	ATP synthase F(0) complex subunit B1, mitochondrial OS=Homo sapiens GN=ATP5F1 PE=1 SV=2	P24539 (+3)	29 kDa	5	0	NO	NO
ATP5D	ATP synthase subunit delta, mitochondrial OS=Homo sapiens GN=ATP5D PE=1 SV=2	P30049	17 kDa	7	0	NO	NO
ATP5C1	ATP synthase subunit gamma, mitochondrial OS=Homo sapiens GN=ATP5C1 PE=1 SV=1	P36542 (+4)	33 kDa	1	0	NO	NO
ATP2A2	Sarcoplasmic/endoplasmic reticulum calcium ATPase 2 OS=Homo sapiens GN=ATP2A2 PE=1 SV=1	P16615 (+4)	115 kDa	7	0	NO	NO
ATG101	Autophagy-related protein 101 OS=Homo sapiens GN=ATG101 PE=1 SV=1	Q9BSB4 (+4)	25 kDa	1	0	NO	NO
ATAD1	ATPase family AAA domain-containing protein 1 OS=Homo sapiens GN=ATAD1 PE=1 SV=1	Q8NBU5 (+2)	41 kDa	2	0	NO	NO
ASUN	Protein asunder homolog OS=Homo sapiens GN=ASUN PE=1 SV=2	Q9NVM9 (+2)	80 kDa	1	0	NO	NO
ASPH	Aspartyl/asparaginyl beta-hydroxylase OS=Homo sapiens GN=ASPH PE=1 SV=3	Q12797 (+1)	86 kDa	4	0	NO	NO
ASNA1	ATPase ASNA1 OS=Homo sapiens GN=ASNA1 PE=1 SV=2	O43681 (+2)	39 kDa	1	0	NO	NO
ASCC1	Isoform 2 of Activating signal cointegrator 1 complex subunit 1 OS=Homo sapiens GN=ASCC1	Q8N9N2-2 (+2)	41 kDa	2	0	NO	NO
ASAP3	Arf-GAP with SH3 domain, ANK repeat and PH domain-containing protein 3 OS=Homo sapiens GN=ASAP3 PE=1 SV=1	Q8TDY4 (+2)	99 kDa	10	0	NO	NO
ASAP1	Arf-GAP with SH3 domain, ANK repeat and PH domain-containing protein 1 OS=Homo sapiens GN=ASAP1 PE=1 SV=4	Q9ULH1 (+2)	126 kDa	3	0	NO	NO
ARSK	Arylsulfatase K OS=Homo sapiens GN=ARSK PE=1 SV=1	Q6UWY0	61 kDa	2	0	NO	NO
ARPC5L	Actin-related protein 2/3 complex subunit 5-like protein OS=Homo sapiens GN=ARPC5L PE=1 SV=1	Q9BPX5 (+2)	17 kDa	5	0	NO	NO
ARPC5	Actin-related protein 2/3 complex subunit 5 OS=Homo sapiens GN=ARPC5 PE=1 SV=3	O15511 (+1)	16 kDa	4	0	NO	NO
ARPC4	Actin-related protein 2/3 complex subunit 4 OS=Homo sapiens GN=ARPC4 PE=1 SV=3	P59998 (+4)	20 kDa	9	0	NO	NO
ARPC3	Actin-related protein 2/3 complex subunit 3 OS=Homo sapiens GN=ARPC3 PE=1 SV=3	O15145 (+3)	21 kDa	8	0	NO	NO
ARPC2	Actin-related protein 2/3 complex subunit 2 OS=Homo sapiens GN=ARPC2 PE=1 SV=1	O15144 (+3)	34 kDa	1	0	NO	NO
ARPC1B	Actin-related protein 2/3 complex subunit 1B OS=Homo sapiens GN=ARPC1B PE=1 SV=3	O15143 (+12)	41 kDa	1	0	NO	NO
ARPC1A	Actin-related protein 2/3 complex subunit 1A OS=Homo sapiens GN=ARPC1A PE=1 SV=2	Q92747 (+2)	42 kDa	6	0	NO	NO
ARMCX3	Armadillo repeat-containing X-linked protein 3 OS=Homo sapiens GN=ARMCX3 PE=1 SV=1	Q9UH62 (+2)	43 kDa	6	0	NO	NO
ARMC7	Armadillo repeat-containing protein 7 OS=Homo sapiens GN=ARMC7 PE=1 SV=1	Q9H6L4	22 kDa	1	0	NO	NO
ARHGEF7	Rho guanine nucleotide exchange factor 7 OS=Homo sapiens GN=ARHGEF7 PE=1 SV=2	Q14155 (+9)	90 kDa	4	0	NO	NO
ARHGEF6	Rho guanine nucleotide exchange factor 6 OS=Homo sapiens GN=ARHGEF6 PE=1 SV=2	Q15052 (+3)	88 kDa	3	0	NO	NO
ARHGDIA	Rho GDP dissociation inhibitor alpha isoform 2 (Fragment) OS=Homo sapiens GN=ARHGDIA PE=2 SV=1	A0A0S2Z3D9	20 kDa	1	0	NO	NO
ARHGAP42	Rho GTPase-activating protein 42 OS=Homo sapiens GN=ARHGAP42 PE=1 SV=3	A6NI28 (+2)	99 kDa	1	0	NO	NO
ARHGAP21	Rho GTPase-activating protein 21 OS=Homo sapiens GN=ARHGAP21 PE=1 SV=1	Q5T5U3 (+3)	217 kDa	1	0	NO	NO
ARHGAP17	Rho GTPase-activating protein 17 OS=Homo sapiens GN=ARHGAP17 PE=1 SV=1	Q68EM7 (+3)	95 kDa	7	0	NO	NO
ARHGAP1	Rho GTPase-activating protein 1 OS=Homo sapiens GN=ARHGAP1 PE=1 SV=1	Q07960	50 kDa	7	0	NO	NO
ARF6	ADP-ribosylation factor 6 OS=Homo sapiens GN=ARF6 PE=1 SV=2	P62330 (+2)	20 kDa	2	0	NO	NO
ARF3	ADP-ribosylation factor 3 OS=Homo sapiens GN=ARF3 PE=1 SV=2	P61204 (+3)	21 kDa	3	0	NO	NO
ARCN1	Coatomer subunit delta OS=Homo sapiens GN=ARCN1 PE=1 SV=1	P48444 (+1)	57 kDa	5	0	NO	NO
APRT	Adenine phosphoribosyltransferase OS=Homo sapiens GN=APRT PE=1 SV=2	P07741	20 kDa	5	0	NO	NO
APPL1	DCC-interacting protein 13-alpha OS=Homo sapiens GN=APPL1 PE=1 SV=1	Q9UKG1 (+1)	80 kDa	1	0	NO	NO
APBB1	Amyloid beta A4 precursor protein-binding family B member 1 OS=Homo sapiens GN=APBB1 PE=1 SV=2	O00213 (+17)	77 kDa	1	0	NO	NO
AP3S2	AP-3 complex subunit sigma-2 OS=Homo sapiens GN=AP3S2 PE=2 SV=1	P59780 (+5)	22 kDa	1	0	NO	NO
AP3S1	AP-3 complex subunit sigma-1 OS=Homo sapiens GN=AP3S1 PE=1 SV=1	Q92572 (+1)	22 kDa	2	0	NO	NO
AP3D1	AP-3 complex subunit delta-1 OS=Homo sapiens GN=AP3D1 PE=1 SV=1	O14617 (+5)	130 kDa	1	0	NO	NO
AP3B1	AP-3 complex subunit beta-1 OS=Homo sapiens GN=AP3B1 PE=1 SV=3	O00203 (+2)	121 kDa	17	0	NO	NO
AP1B1	AP-1 complex subunit beta-1 OS=Homo sapiens GN=AP1B1 PE=1 SV=2	Q10567 (+1)	105 kDa	59	0	NO	NO
ANXA1	Annexin A1 OS=Homo sapiens GN=ANXA1 PE=1 SV=2	P04083 (+2)	39 kDa	4	0	NO	NO
ANKHD1	Ankyrin repeat and KH domain-containing protein 1 OS=Homo sapiens GN=ANKHD1 PE=1 SV=1	Q8IWZ3 (+4)	269 kDa	1	0	NO	NO
ANGPTL2	Angiopoietin-related protein 2 OS=Homo sapiens GN=ANGPTL2 PE=2 SV=1	Q9UKU9 (+2)	57 kDa	19	0	NO	NO
AMZ1	Archaemetzincin-1 OS=Homo sapiens GN=AMZ1 PE=1 SV=1	Q400G9 (+2)	55 kDa	1	0	NO	NO
ALG2	Alpha-1,3/1,6-mannosyltransferase ALG2 OS=Homo sapiens GN=ALG2 PE=1 SV=1	Q9H553 (+3)	47 kDa	2	0	NO	NO
ALDOA	Fructose-bisphosphate aldolase A OS=Homo sapiens GN=ALDOA PE=1 SV=2	P04075 (+10)	39 kDa	1	0	NO	NO
ALDH4A1	Delta-1-pyrroline-5-carboxylate dehydrogenase, mitochondrial OS=Homo sapiens GN=ALDH4A1 PE=1 SV=3	P30038 (+2)	62 kDa	16	0	NO	NO
ALDH2	Aldehyde dehydrogenase, mitochondrial OS=Homo sapiens GN=ALDH2 PE=1 SV=2	P05091 (+2)	56 kDa	1	0	NO	NO
ALDH1B1	Aldehyde dehydrogenase X, mitochondrial OS=Homo sapiens GN=ALDH1B1 PE=1 SV=3	P30837	57 kDa	3	0	NO	NO
ALDH18A1	Delta-1-pyrroline-5-carboxylate synthase OS=Homo sapiens GN=ALDH18A1 PE=1 SV=2	P54886 (+1)	87 kDa	3	0	NO	NO
ALB	Serum albumin OS=Homo sapiens GN=ALB PE=1 SV=2	P02768 (+9)	69 kDa	2	0	NO	NO
AKAP1	A-kinase anchor protein 1, mitochondrial OS=Homo sapiens GN=AKAP1 PE=1 SV=1	Q92667 (+3)	97 kDa	2	0	NO	NO
AK4	Adenylate kinase 4, mitochondrial OS=Homo sapiens GN=AK4 PE=1 SV=1	P27144	25 kDa	2	0	NO	NO
AK3	GTP:AMP phosphotransferase AK3, mitochondrial OS=Homo sapiens GN=AK3 PE=2 SV=1	Q7Z4Y4 (+5)	26 kDa	1	0	NO	NO
AK1	Adenylate kinase isoenzyme 1 OS=Homo sapiens GN=AK1 PE=1 SV=3	P00568 (+3)	22 kDa	2	0	NO	NO
AIMP2	Aminoacyl tRNA synthase complex-interacting multifunctional protein 2 OS=Homo sapiens GN=AIMP2 PE=1 SV=2	Q13155 (+2)	35 kDa	1	0	NO	NO
AIFM1	Apoptosis-inducing factor 1, mitochondrial OS=Homo sapiens GN=AIFM1 PE=1 SV=1	O95831 (+1)	67 kDa	14	0	NO	NO
AHSA1	Activator of 90 kDa heat shock protein ATPase homolog 1 OS=Homo sapiens GN=AHSA1 PE=1 SV=1	O95433 (+3)	38 kDa	2	0	NO	NO
AHCYL2	Adenosylhomocysteinase 3 OS=Homo sapiens GN=AHCYL2 PE=1 SV=1	Q96HN2 (+1)	67 kDa	23	0	NO	NO
AHCYL1	Adenosylhomocysteinase 2 OS=Homo sapiens GN=AHCYL1 PE=1 SV=2	O43865 (+4)	59 kDa	6	0	NO	NO
AGPAT5	AGPAT5 protein (Fragment) OS=Homo sapiens GN=AGPAT5 PE=2 SV=1	Q6NUM7 (+3)	41 kDa	1	0	NO	NO
AFAP1L1	Actin filament-associated protein 1-like 1 OS=Homo sapiens GN=AFAP1L1 PE=1 SV=2	Q8TED9 (+3)	86 kDa	1	0	NO	NO
ADGRL2	Adhesion G protein-coupled receptor L2 OS=Homo sapiens GN=ADGRL2 PE=1 SV=2	O95490 (+7)	163 kDa	18	0	NO	NO
ADGRL1	Adhesion G protein-coupled receptor L1 OS=Homo sapiens GN=ADGRL1 PE=1 SV=1	O94910 (+2)	163 kDa	2	0	NO	NO
ADGRB2	Adhesion G protein-coupled receptor B2 OS=Homo sapiens GN=ADGRB2 PE=1 SV=2	O60241 (+9)	173 kDa	1	0	NO	NO
ADCK4	AarF domain-containing protein kinase 4 OS=Homo sapiens GN=ADCK4 PE=1 SV=2	Q96D53 (+3)	60 kDa	2	0	NO	NO
ACTR3	Actin-related protein 3 OS=Homo sapiens GN=ACTR3 PE=1 SV=3	P61158 (+1)	47 kDa	55	0	NO	NO
ACTR2	Actin-related protein 2 OS=Homo sapiens GN=ACTR2 PE=1 SV=1	P61160	45 kDa	28	0	NO	NO
ACTR1A	Alpha-centractin OS=Homo sapiens GN=ACTR1A PE=1 SV=1	P61163	43 kDa	9	0	NO	NO
ACTN4	Alpha-actinin-4 OS=Homo sapiens GN=ACTN4 PE=1 SV=2	O43707 (+1)	105 kDa	3	0	NO	NO
ACTC1	Actin, alpha cardiac muscle 1 OS=Homo sapiens GN=ACTC1 PE=1 SV=1	P68032	42 kDa	190	0	NO	NO
ACTBL2	Beta-actin-like protein 2 OS=Homo sapiens GN=ACTBL2 PE=1 SV=2	Q562R1	42 kDa	58	0	NO	NO
ACT	Actin-like protein (Fragment) OS=Homo sapiens GN=ACT PE=3 SV=1	Q562Z4	12 kDa	14	0	NO	NO
ACT	Actin-like protein (Fragment) OS=Homo sapiens GN=ACT PE=3 SV=1	Q562V5	11 kDa	11	0	NO	NO
ACSL3	Long-chain-fatty-acid--CoA ligase 3 OS=Homo sapiens GN=ACSL3 PE=1 SV=3	O95573 (+3)	80 kDa	6	0	NO	NO
ACSF2	Acyl-CoA synthetase family member 2, mitochondrial OS=Homo sapiens GN=ACSF2 PE=1 SV=2	Q96CM8 (+5)	68 kDa	1	0	NO	NO
ACOT8	Acyl-coenzyme A thioesterase 8 OS=Homo sapiens GN=ACOT8 PE=1 SV=1	O14734 (+9)	36 kDa	1	0	NO	NO
ACOT7	Cytosolic acyl coenzyme A thioester hydrolase OS=Homo sapiens GN=ACOT7 PE=1 SV=3	O00154 (+3)	42 kDa	22	0	NO	NO
ACOT13	Acyl-coenzyme A thioesterase 13 OS=Homo sapiens GN=ACOT13 PE=1 SV=1	Q9NPJ3 (+1)	15 kDa	1	0	NO	NO
ACO2	Aconitate hydratase, mitochondrial OS=Homo sapiens GN=ACO2 PE=3 SV=1	Q71UF1 (+3)	86 kDa	1	0	NO	NO
ACAT1	Acetyl-CoA acetyltransferase, mitochondrial OS=Homo sapiens GN=ACAT1 PE=1 SV=1	P24752 (+1)	45 kDa	12	0	NO	NO
ACADVL	Very long-chain specific acyl-CoA dehydrogenase, mitochondrial OS=Homo sapiens GN=ACADVL PE=1 SV=1	P49748 (+8)	70 kDa	1	0	NO	NO
ACADM	Medium-chain specific acyl-CoA dehydrogenase, mitochondrial OS=Homo sapiens GN=ACADM PE=1 SV=1	P11310 (+9)	47 kDa	16	0	NO	NO
ACAD9	Acyl-CoA dehydrogenase family member 9, mitochondrial OS=Homo sapiens GN=ACAD9 PE=1 SV=1	Q9H845	69 kDa	2	0	NO	NO
ACAD10	Acyl-CoA dehydrogenase family member 10 OS=Homo sapiens GN=ACAD10 PE=1 SV=1	Q6JQN1	119 kDa	12	0	NO	NO
ABI2	Abl interactor 2 OS=Homo sapiens GN=ABI2 PE=1 SV=1	Q9NYB9 (+5)	56 kDa	8	0	NO	NO
ABI1	Abl interactor 1 OS=Homo sapiens GN=ABI1 PE=1 SV=4	Q8IZP0 (+15)	55 kDa	5	0	NO	NO
ABHD11	Protein ABHD11 OS=Homo sapiens GN=ABHD11 PE=1 SV=1	Q8NFV4 (+1)	35 kDa	3	0	NO	NO
ABCF1	ABC50 protein OS=Homo sapiens GN=ABCF1 PE=4 SV=1	Q2L6I2 (+4)	92 kDa	2	0	NO	NO
ABCD3	ATP-binding cassette sub-family D member 3 OS=Homo sapiens GN=ABCD3 PE=1 SV=1	P28288 (+3)	75 kDa	2	0	NO	NO
ABCA3	ABCA3 variant protein (Fragment) OS=Homo sapiens GN=ABCA3 variant protein PE=2 SV=1	Q4LE27 (+3)	191 kDa	1	0	NO	NO
AASS	Alpha-aminoadipic semialdehyde synthase, mitochondrial OS=Homo sapiens GN=AASS PE=1 SV=1	Q9UDR5 (+2)	102 kDa	2	0	NO	NO
AARS2	Alanine--tRNA ligase, mitochondrial OS=Homo sapiens GN=AARS2 PE=1 SV=1	Q5JTZ9	107 kDa	2	0	NO	NO
SEP15	15 kDa selenoprotein OS=Homo sapiens GN=SEP15 PE=1 SV=3	O60613 (+3)	18 kDa	1	0	NO	NO
SEPT11	Septin-11 OS=Homo sapiens GN=SEPT11 PE=1 SV=3	Q9NVA2 (+4)	49 kDa	27	0	NO	NO
SEPT10	Septin-10 OS=Homo sapiens GN=SEPT10 PE=1 SV=2	Q9P0V9 (+5)	53 kDa	17	0	NO	NO
SEPT9	Isoform 5 of Septin-9 OS=Homo sapiens GN=SEPT9	Q9UHD8-5	65 kDa	38	0	NO	NO
SEPT8	Septin-8 OS=Homo sapiens GN=SEPT8 PE=1 SV=4	Q92599 (+7)	56 kDa	17	0	NO	NO
SEPT7	Septin-7 OS=Homo sapiens GN=SEPT7 PE=1 SV=2	Q16181 (+7)	51 kDa	47	0	NO	NO
	Beta actin variant (Fragment) OS=Homo sapiens PE=2 SV=1	Q53G99	42 kDa	592	0	NO	NO
	Solute carrier family 25, member 13 (Citrin) variant (Fragment) OS=Homo sapiens PE=2 SV=1	Q53GR7 (+2)	74 kDa	56	0	NO	NO
	Glutamate dehydrogenase OS=Homo sapiens PE=2 SV=1	B4E0N9	54 kDa	23	0	NO	NO
	Mitochondrial carrier homolog 2 variant (Fragment) OS=Homo sapiens PE=2 SV=1	Q53G34 (+2)	33 kDa	15	0	NO	NO
	cDNA FLJ56967, highly similar to Adapter-relatedprotein complex 1 beta-1 subunit OS=Homo sapiens PE=2 SV=1	B4DG47	54 kDa	14	0	NO	NO
	Epithelial protein lost in neoplasm beta variant (Fragment) OS=Homo sapiens PE=2 SV=1	Q53GG0 (+9)	85 kDa	13	0	NO	NO
	cDNA PSEC0119 fis, clone PLACE1002376, highly similar to GPI transamidase component PIG-S OS=Homo sapiens PE=2 SV=1	Q8NBL9 (+2)	62 kDa	12	0	NO	NO
	T-cell delta-catenin OS=Homo sapiens PE=2 SV=1	B1P762 (+2)	99 kDa	11	0	NO	NO
	Gamma-tubulin complex component (Fragment) OS=Homo sapiens PE=2 SV=1	Q53EQ3 (+4)	102 kDa	10	0	NO	NO
	Coatomer subunit gamma OS=Homo sapiens PE=2 SV=1	Q9H9B7 (+4)	89 kDa	10	0	NO	NO
	cDNA FLJ78483, highly similar to Homo sapiens elongation factor Tu GTP binding domain containing 2 (EFTUD2), mRNA OS=Homo sapiens PE=2 SV=1	A8KAP3	109 kDa	8	0	NO	NO
	cDNA, FLJ78876, highly similar to NADH-ubiquinone oxidoreductase 49 kDa subunit, mitochondrial (EC 1.6.5.3) OS=Homo sapiens PE=2 SV=1	B7Z9L2	27 kDa	8	0	NO	NO
	cDNA FLJ77398, highly similar to Homo sapiens UDP-glucose ceramide glucosyltransferase-like 1, transcript variant 2, mRNA OS=Homo sapiens PE=2 SV=1	A8KAK1	175 kDa	7	0	NO	NO
	Mitochondrial ribosomal protein S28 variant (Fragment) OS=Homo sapiens PE=2 SV=1	Q53G62 (+5)	21 kDa	7	0	NO	NO
	Chaperonin containing TCP1, subunit 7 (Eta) variant (Fragment) OS=Homo sapiens PE=2 SV=1	Q53HV2 (+2)	59 kDa	6	0	NO	NO
	Uncharacterized protein (Fragment) OS=Homo sapiens PE=1 SV=1	M0QYT0	36 kDa	5	0	NO	NO
	PAI-1 mRNA-binding protein variant OS=Homo sapiens PE=2 SV=1	Q5VU21 (+5)	42 kDa	4	0	NO	NO
	E3-16 OS=Homo sapiens PE=2 SV=1	Q7Z528 (+2)	30 kDa	4	0	NO	NO
	cDNA FLJ46554 fis, clone THYMU3038970 OS=Homo sapiens PE=2 SV=1	Q6ZR87 (+5)	47 kDa	3	0	NO	NO
	Vacuolar protein sorting 11 (Yeast homolog) variant (Fragment) OS=Homo sapiens PE=2 SV=1	Q53FX3 (+3)	108 kDa	3	0	NO	NO
	DEAD box polypeptide 17 isoform p82 variant (Fragment) OS=Homo sapiens PE=2 SV=1	Q59F66 (+4)	81 kDa	3	0	NO	NO
	Myosin Va variant (Fragment) OS=Homo sapiens PE=2 SV=1	Q59FF5 (+8)	165 kDa	2	0	NO	NO
	cDNA FLJ56092, highly similar to Pentatricopeptide repeat protein 1 OS=Homo sapiens PE=2 SV=1	B4DJ38 (+1)	84 kDa	2	0	NO	NO
	Vesicle transport-related protein isoform a variant (Fragment) OS=Homo sapiens PE=2 SV=1	Q53GW1 (+1)	72 kDa	2	0	NO	NO
	Wolf-Hirschhorn syndrome candidate 2 protein variant (Fragment) OS=Homo sapiens PE=2 SV=1	Q53GS8 (+7)	57 kDa	2	0	NO	NO
	cDNA FLJ34459 fis, clone HLUNG2002916, highly similar to SRC SUBSTRATE CORTACTIN OS=Homo sapiens PE=2 SV=1	B3KRK4	26 kDa	2	0	NO	NO
	Bridging integrator 3 variant (Fragment) OS=Homo sapiens PE=2 SV=1	Q53HW0 (+6)	30 kDa	1	0	NO	NO
	Mitochondrial ribosomal protein S30 variant (Fragment) OS=Homo sapiens PE=2 SV=1	Q53H77 (+2)	50 kDa	1	0	NO	NO
	Vacuolar proton pump subunit SFD alpha isoform OS=Homo sapiens PE=2 SV=1	Q8TF11 (+7)	55 kDa	1	0	NO	NO
	1-acyl-sn-glycerol-3-phosphate acyltransferase (Fragment) OS=Homo sapiens PE=2 SV=1	Q71VH6 (+4)	27 kDa	1	0	NO	NO
	cDNA FLJ59911, moderately similar to Death domain-containing protein CRADD OS=Homo sapiens PE=2 SV=1	B4DJT6	14 kDa	1	0	NO	NO
	cDNA FLJ57046, highly similar to Lysosomal alpha-glucosidase (EC 3.2.1.20) OS=Homo sapiens PE=2 SV=1	B7Z5V6	72 kDa	1	0	NO	NO
	Protein kinase C-binding protein RACK8 (Fragment) OS=Homo sapiens PE=2 SV=1	Q13518 (+4)	49 kDa	1	0	NO	NO
	Lysophospholipase-like protein OS=Homo sapiens PE=2 SV=1	Q2VYF8 (+7)	31 kDa	1	0	NO	NO
	N-myc downstream regulated gene 1 variant (Fragment) OS=Homo sapiens PE=2 SV=1	Q53EU7 (+11)	43 kDa	1	0	NO	NO
	Homer 1 variant (Fragment) OS=Homo sapiens PE=2 SV=1	Q53F18 (+4)	40 kDa	1	0	NO	NO
	Far upstream element-binding protein variant (Fragment) OS=Homo sapiens PE=2 SV=1	Q59FU3 (+10)	52 kDa	1	0	NO	NO
	cDNA FLJ45654 fis, clone CTONG2012123, moderately similar to Mus musculus enabled homolog (Drosophila) (Enah) OS=Homo sapiens PE=2 SV=1	Q6ZSB8 (+8)	23 kDa	1	0	NO	NO
	HUMEEP OS=Homo sapiens PE=2 SV=1	Q7Z524 (+2)	51 kDa	1	0	NO	NO
	cDNA PSEC0226 fis, clone HEMBA1005833, moderately similar to Mus musculus carboxypeptidase X2 mRNA OS=Homo sapiens PE=2 SV=1	Q8N2E1 (+3)	53 kDa	1	0	NO	NO
	cDNA FLJ32471 fis, clone SKNMC2000322, highly similar to Peptidyl-tRNA hydrolase 2, mitochondrial (EC 3.1.1.29) OS=Homo sapiens PE=2 SV=2	Q96ME4 (+2)	19 kDa	1	0	NO	NO
	Ubiquitin-specific protease 7 isoform (Fragment) OS=Homo sapiens PE=2 SV=1	Q6U8A4 (+5)	129 kDa	1	0	NO	NO
	Drebrin-like protein variant (Fragment) OS=Homo sapiens PE=2 SV=1	Q59FH4 (+13)	40 kDa	1	0	NO	NO
	cDNA FLJ13729 fis, clone PLACE3000121, weakly similar to VESICULAR TRAFFIC CONTROL PROTEIN SEC15 OS=Homo sapiens PE=2 SV=1	Q9H8D6 (+4)	40 kDa	1	0	NO	NO
	G protein-coupled receptor kinase interactor 1 variant (Fragment) OS=Homo sapiens PE=2 SV=1	Q59FC3 (+6)	86 kDa	1	0	NO	NO
ATP1A1	Sodium/potassium-transporting ATPase subunit alpha-1 OS=Homo sapiens GN=ATP1A1 PE=1 SV=1	P05023 (+2)	113 kDa	9	1	YES	NO
HDLBP	Vigilin OS=Homo sapiens GN=HDLBP PE=1 SV=2	Q00341 (+19)	141 kDa	0	1	YES	NO
STK10	Serine/threonine-protein kinase 10 OS=Homo sapiens GN=STK10 PE=1 SV=1	O94804	112 kDa	0	1	YES	NO
UBB	Polyubiquitin-B OS=Homo sapiens GN=UBB PE=1 SV=1	P0CG47 (+37)	26 kDa	4	1	YES	NO
ZFYVE28	Lateral signaling target protein 2 homolog OS=Homo sapiens GN=ZFYVE28 PE=1 SV=3	Q9HCC9 (+4)	96 kDa	0	1	NO	NO
YARS	Tyrosine--tRNA ligase, cytoplasmic OS=Homo sapiens GN=YARS PE=1 SV=4	P54577 (+1)	59 kDa	0	1	NO	NO
XRCC5	X-ray repair cross-complementing protein 5 OS=Homo sapiens GN=XRCC5 PE=1 SV=3	P13010	83 kDa	7	1	NO	NO
WUGSC	Similar to 60S ribosomal protein L7; similar to P18124 (PID:d133021) OS=Homo sapiens GN=WUGSC:H_RG054D04.1 PE=3 SV=1	O95036 (+3)	29 kDa	1	1	NO	NO
WDR5	WD repeat-containing protein 5 OS=Homo sapiens GN=WDR5 PE=1 SV=1	P61964	37 kDa	1	1	NO	NO
UBXN4	UBX domain-containing protein 4 OS=Homo sapiens GN=UBXN4 PE=1 SV=2	Q92575 (+1)	57 kDa	0	1	NO	NO
UBXN1	UBX domain-containing protein 1 OS=Homo sapiens GN=UBXN1 PE=1 SV=2	Q04323 (+7)	33 kDa	0	1	NO	NO
TRMT112	Multifunctional methyltransferase subunit TRM112-like protein OS=Homo sapiens GN=TRMT112 PE=1 SV=1	Q9UI30 (+2)	14 kDa	1	1	NO	NO
TOR1AIP1	Torsin-1A-interacting protein 1 OS=Homo sapiens GN=TOR1AIP1 PE=1 SV=2	Q5JTV8 (+3)	66 kDa	0	1	NO	NO
TOM7	Putative uncharacterized protein TOM7 OS=Homo sapiens GN=TOM7 PE=1 SV=1	Q75MR5 (+1)	6 kDa	2	1	NO	NO
TCP1	T-complex protein 1 subunit alpha OS=Homo sapiens GN=TCP1 PE=1 SV=1	P17987	60 kDa	12	1	NO	NO
TCEAL4	Transcription elongation factor A protein-like 4 OS=Homo sapiens GN=TCEAL4 PE=1 SV=2	Q96EI5 (+3)	25 kDa	0	1	NO	NO
STOML2	Stomatin-like protein 2, mitochondrial OS=Homo sapiens GN=STOML2 PE=1 SV=1	Q9UJZ1 (+1)	39 kDa	2	1	NO	NO
STMN1	Stathmin OS=Homo sapiens GN=STMN1 PE=1 SV=3	P16949 (+6)	17 kDa	0	1	NO	NO
STK24	Serine/threonine-protein kinase 24 (Fragment) OS=Homo sapiens GN=STK24 PE=1 SV=1	Q5JV98 (+9)	23 kDa	0	1	NO	NO
SRSF3	Serine/arginine-rich splicing factor 3 OS=Homo sapiens GN=SRSF3 PE=1 SV=1	P84103 (+3)	19 kDa	0	1	NO	NO
SNU13	NHP2-like protein 1 OS=Homo sapiens GN=SNU13 PE=1 SV=3	P55769 (+2)	14 kDa	0	1	NO	NO
SNRPF	Small nuclear ribonucleoprotein F OS=Homo sapiens GN=SNRPF PE=1 SV=1	P62306	10 kDa	0	1	NO	NO
SLC25A5	ADP/ATP translocase 2 OS=Homo sapiens GN=SLC25A5 PE=1 SV=7	P05141	33 kDa	38	1	NO	NO
SEC61G	Protein transport protein Sec61 subunit gamma OS=Homo sapiens GN=SEC61G PE=1 SV=1	P60059 (+1)	8 kDa	0	1	NO	NO
SARS	Serine--tRNA ligase, cytoplasmic OS=Homo sapiens GN=SARS PE=1 SV=3	P49591 (+3)	59 kDa	0	1	NO	NO
S100A11	Protein S100-A11 OS=Homo sapiens GN=S100A11 PE=1 SV=2	P31949 (+2)	12 kDa	0	1	NO	NO
RPS3A	40S ribosomal protein S3a OS=Homo sapiens GN=RPS3A PE=1 SV=2	P61247 (+12)	30 kDa	1	1	NO	NO
RPS28	40S ribosomal protein S28 OS=Homo sapiens GN=RPS28 PE=1 SV=1	P62857 (+1)	8 kDa	2	1	NO	NO
RPS18	40S ribosomal protein S18 OS=Homo sapiens GN=RPS18 PE=1 SV=3	P62269 (+2)	18 kDa	0	1	NO	NO
RPS16	40S ribosomal protein S16 OS=Homo sapiens GN=RPS16 PE=1 SV=2	P62249 (+4)	16 kDa	0	1	NO	NO
RPL4	60S ribosomal protein L4 OS=Homo sapiens GN=RPL4 PE=1 SV=5	P36578 (+4)	48 kDa	4	1	NO	NO
RPL14	60S ribosomal protein L14 OS=Homo sapiens GN=RPL14 PE=1 SV=4	P50914 (+6)	23 kDa	0	1	NO	NO
RPL12	60S ribosomal protein L12 OS=Homo sapiens GN=RPL12 PE=1 SV=1	P30050 (+2)	18 kDa	0	1	NO	NO
RPL10A	60S ribosomal protein L10a OS=Homo sapiens GN=RPL10A PE=1 SV=2	P62906 (+1)	25 kDa	1	1	NO	NO
RBM3	RNA-binding protein 3 OS=Homo sapiens GN=RBM3 PE=1 SV=1	P98179 (+1)	17 kDa	1	1	NO	NO
PYCR1	Pyrroline-5-carboxylate reductase 1, mitochondrial OS=Homo sapiens GN=PYCR1 PE=1 SV=2	P32322 (+3)	33 kDa	141	1	NO	NO
PUF60	Poly(U)-binding-splicing factor PUF60 OS=Homo sapiens GN=PUF60 PE=1 SV=1	Q9UHX1 (+9)	60 kDa	4	1	NO	NO
PTRF	Polymerase I and transcript release factor OS=Homo sapiens GN=PTRF PE=1 SV=1	Q6NZI2 (+3)	43 kDa	0	1	NO	NO
PTPN1	Tyrosine-protein phosphatase non-receptor type 1 OS=Homo sapiens GN=PTPN1 PE=1 SV=1	P18031 (+2)	50 kDa	0	1	NO	NO
PTD004	Putative uncharacterized protein PTD004 (Fragment) OS=Homo sapiens GN=PTD004 PE=4 SV=1	Q53SW9 (+5)	20 kDa	0	1	NO	NO
PSME3	Proteasome activator complex subunit 3 OS=Homo sapiens GN=PSME3 PE=1 SV=1	P61289 (+10)	30 kDa	0	1	NO	NO
PPP1R12A	Protein phosphatase 1 regulatory subunit 12A OS=Homo sapiens GN=PPP1R12A PE=1 SV=1	O14974 (+4)	115 kDa	5	1	NO	NO
PDIA6	Protein disulfide-isomerase A6 OS=Homo sapiens GN=PDIA6 PE=1 SV=1	Q15084 (+4)	48 kDa	4	1	NO	NO
NUDT21	Cleavage and polyadenylation specificity factor subunit 5 OS=Homo sapiens GN=NUDT21 PE=1 SV=1	O43809 (+2)	26 kDa	13	1	NO	NO
NMT1	Glycylpeptide N-tetradecanoyltransferase 1 OS=Homo sapiens GN=NMT1 PE=1 SV=2	P30419 (+2)	57 kDa	2	1	NO	NO
NDUFS3	NADH dehydrogenase [ubiquinone] iron-sulfur protein 3, mitochondrial OS=Homo sapiens GN=NDUFS3 PE=1 SV=1	O75489 (+1)	30 kDa	12	1	NO	NO
NDUFS1	NADH-ubiquinone oxidoreductase 75 kDa subunit, mitochondrial OS=Homo sapiens GN=NDUFS1 PE=1 SV=3	P28331 (+6)	79 kDa	15	1	NO	NO
NAA50	N-alpha-acetyltransferase 50 OS=Homo sapiens GN=NAA50 PE=1 SV=1	Q9GZZ1 (+1)	19 kDa	0	1	NO	NO
MRPS25	28S ribosomal protein S25, mitochondrial OS=Homo sapiens GN=MRPS25 PE=1 SV=1	P82663 (+3)	20 kDa	1	1	NO	NO
MRPS2	28S ribosomal protein S2, mitochondrial (Fragment) OS=Homo sapiens GN=MRPS2 PE=1 SV=1	Q5T8A0 (+2)	30 kDa	3	1	NO	NO
MRPS11	28S ribosomal protein S11, mitochondrial OS=Homo sapiens GN=MRPS11 PE=1 SV=2	P82912 (+4)	21 kDa	0	1	NO	NO
MRPS10	28S ribosomal protein S10, mitochondrial OS=Homo sapiens GN=MRPS10 PE=1 SV=2	P82664 (+2)	23 kDa	2	1	NO	NO
MRPL53	39S ribosomal protein L53, mitochondrial OS=Homo sapiens GN=MRPL53 PE=1 SV=1	Q96EL3	12 kDa	7	1	NO	NO
MRPL46	39S ribosomal protein L46, mitochondrial OS=Homo sapiens GN=MRPL46 PE=1 SV=1	Q9H2W6	32 kDa	14	1	NO	NO
MRPL40	39S ribosomal protein L40, mitochondrial OS=Homo sapiens GN=MRPL40 PE=1 SV=1	Q9NQ50	24 kDa	5	1	NO	NO
METAP2	Methionine aminopeptidase 2 OS=Homo sapiens GN=METAP2 PE=1 SV=1	P50579 (+8)	53 kDa	0	1	NO	NO
MCM4	DNA replication licensing factor MCM4 OS=Homo sapiens GN=MCM4 PE=1 SV=5	P33991 (+4)	97 kDa	0	1	NO	NO
MAPRE1	Microtubule-associated protein RP/EB family member 1 OS=Homo sapiens GN=MAPRE1 PE=1 SV=3	Q15691 (+2)	30 kDa	0	1	NO	NO
LONP1	Lon protease homolog, mitochondrial OS=Homo sapiens GN=LONP1 PE=1 SV=2	P36776 (+8)	106 kDa	16	1	NO	NO
LOC51064	Glutathione S-transferase kappa 1 OS=Homo sapiens GN=LOC51064 PE=2 SV=1	Q6FII1 (+1)	25 kDa	9	1	NO	NO
LIMS1	Isoform 2 of LIM and senescent cell antigen-like-containing domain protein 1 OS=Homo sapiens GN=LIMS1	P48059-2	38 kDa	0	1	NO	NO
KPNA4	Importin subunit alpha-3 OS=Homo sapiens GN=KPNA4 PE=1 SV=1	O00629	58 kDa	2	1	NO	NO
KARS	Lysine--tRNA ligase OS=Homo sapiens GN=KARS PE=1 SV=3	Q15046 (+1)	68 kDa	3	1	NO	NO
ITIH3	Inter-alpha-trypsin inhibitor heavy chain H3 OS=Homo sapiens GN=ITIH3 PE=1 SV=2	Q06033 (+4)	100 kDa	0	1	NO	NO
IMMT	MICOS complex subunit MIC60 OS=Homo sapiens GN=IMMT PE=1 SV=1	Q16891 (+5)	84 kDa	36	1	NO	NO
IKBIP	Isoform 4 of Inhibitor of nuclear factor kappa-B kinase-interacting protein OS=Homo sapiens GN=IKBIP	Q70UQ0-4	43 kDa	3	1	NO	NO
IGF2BP2	Insulin-like growth factor 2 mRNA-binding protein 2 OS=Homo sapiens GN=IGF2BP2 PE=1 SV=2	Q9Y6M1 (+6)	66 kDa	4	1	NO	NO
IGF2BP1	Insulin-like growth factor 2 mRNA-binding protein 1 OS=Homo sapiens GN=IGF2BP1 PE=1 SV=2	Q9NZI8 (+1)	63 kDa	0	1	NO	NO
HSD17B10	3-hydroxyacyl-CoA dehydrogenase type-2 OS=Homo sapiens GN=HSD17B10 PE=1 SV=3	Q99714 (+1)	27 kDa	20	1	NO	NO
HNRNPUL1	Heterogeneous nuclear ribonucleoprotein U-like protein 1 OS=Homo sapiens GN=HNRNPUL1 PE=1 SV=2	Q9BUJ2 (+11)	96 kDa	0	1	NO	NO
HNRNPK	Heterogeneous nuclear ribonucleoprotein K OS=Homo sapiens GN=HNRNPK PE=1 SV=1	P61978 (+6)	51 kDa	9	1	NO	NO
HNRNPH1	Heterogeneous nuclear ribonucleoprotein H OS=Homo sapiens GN=HNRNPH1 PE=1 SV=4	P31943 (+2)	49 kDa	5	1	NO	NO
HIST1H4A	Histone H4 OS=Homo sapiens GN=HIST1H4A PE=1 SV=2	P62805 (+2)	11 kDa	0	1	NO	NO
HIST1H2BK	Histone H2B type 1-K OS=Homo sapiens GN=HIST1H2BK PE=1 SV=3	O60814 (+24)	14 kDa	1	1	NO	NO
HIST1H2AB	Histone H2A type 1-B/E OS=Homo sapiens GN=HIST1H2AB PE=1 SV=2	P04908 (+19)	14 kDa	0	1	NO	NO
GTF2F1	General transcription factor IIF subunit 1 OS=Homo sapiens GN=GTF2F1 PE=1 SV=2	P35269 (+3)	58 kDa	0	1	NO	NO
GAPDHS	Glyceraldehyde-3-phosphate dehydrogenase, testis-specific OS=Homo sapiens GN=GAPDHS PE=1 SV=2	O14556 (+1)	45 kDa	0	1	NO	NO
FUS	RNA-binding protein FUS OS=Homo sapiens GN=FUS PE=1 SV=1	P35637 (+9)	53 kDa	3	1	NO	NO
FKBP3	Peptidyl-prolyl cis-trans isomerase FKBP3 OS=Homo sapiens GN=FKBP3 PE=1 SV=1	Q00688	25 kDa	0	1	NO	NO
EXOSC8	Exosome complex component RRP43 OS=Homo sapiens GN=EXOSC8 PE=1 SV=1	Q96B26	30 kDa	1	1	NO	NO
EIF4A1	Eukaryotic initiation factor 4A-I OS=Homo sapiens GN=EIF4A1 PE=1 SV=1	P60842	46 kDa	30	1	NO	NO
EEF1G	Elongation factor 1-gamma OS=Homo sapiens GN=EEF1G PE=1 SV=3	P26641 (+2)	50 kDa	2	1	NO	NO
DR1	Protein Dr1 OS=Homo sapiens GN=DR1 PE=1 SV=1	Q01658 (+2)	19 kDa	0	1	NO	NO
DNAJC19	Mitochondrial import inner membrane translocase subunit TIM14 OS=Homo sapiens GN=DNAJC19 PE=1 SV=3	Q96DA6 (+3)	12 kDa	0	1	NO	NO
DNAJC17	DnaJ homolog subfamily C member 17 OS=Homo sapiens GN=DNAJC17 PE=1 SV=1	Q9NVM6	35 kDa	0	1	NO	NO
DNAH10	Dynein heavy chain 10, axonemal OS=Homo sapiens GN=DNAH10 PE=1 SV=4	Q8IVF4 (+1)	515 kDa	0	1	NO	NO
DHX9	ATP-dependent RNA helicase A OS=Homo sapiens GN=DHX9 PE=1 SV=4	Q08211 (+1)	141 kDa	7	1	NO	NO
DHX15	Pre-mRNA-splicing factor ATP-dependent RNA helicase DHX15 OS=Homo sapiens GN=DHX15 PE=1 SV=2	O43143	91 kDa	0	1	NO	NO
DEK	Protein DEK OS=Homo sapiens GN=DEK PE=1 SV=1	P35659 (+4)	43 kDa	0	1	NO	NO
DDX5	Probable ATP-dependent RNA helicase DDX5 OS=Homo sapiens GN=DDX5 PE=1 SV=1	P17844 (+3)	69 kDa	8	1	NO	NO
DDRGK1	DDRGK domain-containing protein 1 OS=Homo sapiens GN=DDRGK1 PE=1 SV=2	Q96HY6	36 kDa	3	1	NO	NO
DCD	Dermcidin OS=Homo sapiens GN=DCD PE=1 SV=2	P81605	11 kDa	0	1	NO	NO
CWC15	Spliceosome-associated protein CWC15 homolog OS=Homo sapiens GN=CWC15 PE=1 SV=2	Q9P013	27 kDa	0	1	NO	NO
CTNNBL1	Beta-catenin-like protein 1 OS=Homo sapiens GN=CTNNBL1 PE=1 SV=1	Q8WYA6 (+1)	65 kDa	0	1	NO	NO
CSTB	Cystatin-B OS=Homo sapiens GN=CSTB PE=1 SV=2	P04080 (+1)	11 kDa	0	1	NO	NO
COX7A2	Cytochrome c oxidase subunit 7A2, mitochondrial OS=Homo sapiens GN=COX7A2 PE=1 SV=1	P14406 (+2)	9 kDa	14	1	NO	NO
COL12A1	Collagen alpha-1(XII) chain OS=Homo sapiens GN=COL12A1 PE=1 SV=2	Q99715 (+2)	333 kDa	0	1	NO	NO
CCT8	T-complex protein 1 subunit theta OS=Homo sapiens GN=CCT8 PE=1 SV=4	P50990 (+2)	60 kDa	4	1	NO	NO
CCT4	T-complex protein 1 subunit delta OS=Homo sapiens GN=CCT4 PE=1 SV=4	P50991 (+5)	58 kDa	5	1	NO	NO
CCT3	T-complex protein 1 subunit gamma OS=Homo sapiens GN=CCT3 PE=1 SV=4	P49368 (+3)	61 kDa	5	1	NO	NO
CCDC124	Coiled-coil domain-containing protein 124 OS=Homo sapiens GN=CCDC124 PE=1 SV=1	Q96CT7 (+1)	26 kDa	0	1	NO	NO
BCAS2	Pre-mRNA-splicing factor SPF27 OS=Homo sapiens GN=BCAS2 PE=1 SV=1	O75934 (+2)	26 kDa	1	1	NO	NO
ATP5L	ATP synthase subunit g, mitochondrial OS=Homo sapiens GN=ATP5L PE=1 SV=3	O75964 (+1)	11 kDa	6	1	NO	NO
ATAD3A	ATPase family AAA domain-containing protein 3A OS=Homo sapiens GN=ATAD3A PE=1 SV=2	Q9NVI7 (+1)	71 kDa	35	1	NO	NO
AIMP1	Aminoacyl tRNA synthase complex-interacting multifunctional protein 1 OS=Homo sapiens GN=AIMP1 PE=1 SV=2	Q12904 (+1)	34 kDa	1	1	NO	NO
AIDA	Axin interactor, dorsalization-associated protein OS=Homo sapiens GN=AIDA PE=1 SV=1	Q96BJ3 (+1)	35 kDa	0	1	NO	NO
	Coronin (Fragment) OS=Homo sapiens PE=2 SV=1	Q53G58 (+6)	53 kDa	12	1	NO	NO
	Mitochondrial ribosomal protein L11 isoform a variant (Fragment) OS=Homo sapiens PE=2 SV=1	Q53G19 (+2)	21 kDa	1	1	NO	NO
	P37 AUF1 OS=Homo sapiens PE=2 SV=1	Q12771 (+13)	31 kDa	0	1	NO	NO
	Adducin 3 isoform a variant (Fragment) OS=Homo sapiens PE=2 SV=1	Q53FL4 (+5)	74 kDa	0	1	NO	NO
AP2B1	AP-2 complex subunit beta OS=Homo sapiens GN=AP2B1 PE=1 SV=1	P63010 (+3)	105 kDa	149	2	YES	NO
TUFM	Elongation factor Tu, mitochondrial OS=Homo sapiens GN=TUFM PE=1 SV=2	P49411	50 kDa	53	2	NO	NO
TARS	Threonine--tRNA ligase, cytoplasmic OS=Homo sapiens GN=TARS PE=1 SV=3	P26639 (+6)	83 kDa	0	2	NO	NO
SSR1	Translocon-associated protein subunit alpha OS=Homo sapiens GN=SSR1 PE=1 SV=3	P43307 (+6)	32 kDa	3	2	NO	NO
SNRPD3	Small nuclear ribonucleoprotein Sm D3 OS=Homo sapiens GN=SNRPD3 PE=1 SV=1	P62318 (+1)	14 kDa	2	2	NO	NO
SNRPB	Small nuclear ribonucleoprotein-associated proteins B and B' OS=Homo sapiens GN=SNRPB PE=1 SV=2	P14678 (+13)	25 kDa	0	2	NO	NO
SARNP	SAP domain-containing ribonucleoprotein OS=Homo sapiens GN=SARNP PE=1 SV=3	P82979 (+4)	24 kDa	0	2	NO	NO
RPSA	40S ribosomal protein SA OS=Homo sapiens GN=RPSA PE=1 SV=4	P08865 (+4)	33 kDa	8	2	NO	NO
RPS8	40S ribosomal protein S8 OS=Homo sapiens GN=RPS8 PE=1 SV=2	P62241 (+2)	24 kDa	4	2	NO	NO
RPS7	40S ribosomal protein S7 OS=Homo sapiens GN=RPS7 PE=1 SV=1	P62081	22 kDa	0	2	NO	NO
RPS17	40S ribosomal protein S17 OS=Homo sapiens GN=RPS17 PE=1 SV=2	P08708	16 kDa	0	2	NO	NO
RPL6	60S ribosomal protein L6 OS=Homo sapiens GN=RPL6 PE=1 SV=3	Q02878 (+5)	33 kDa	4	2	NO	NO
RPL30	60S ribosomal protein L30 OS=Homo sapiens GN=RPL30 PE=1 SV=2	P62888 (+2)	13 kDa	0	2	NO	NO
RAN	GTP-binding nuclear protein Ran OS=Homo sapiens GN=RAN PE=1 SV=3	P62826 (+4)	24 kDa	0	2	NO	NO
RACK1	Receptor of activated protein C kinase 1 OS=Homo sapiens GN=RACK1 PE=1 SV=3	P63244 (+2)	35 kDa	5	2	NO	NO
PYM1	Partner of Y14 and mago OS=Homo sapiens GN=PYM1 PE=1 SV=1	Q9BRP8 (+1)	23 kDa	0	2	NO	NO
PPP1CC	Serine/threonine-protein phosphatase PP1-gamma catalytic subunit OS=Homo sapiens GN=PPP1CC PE=1 SV=1	P36873 (+4)	37 kDa	22	2	NO	NO
PPP1CB	Serine/threonine-protein phosphatase PP1-beta catalytic subunit OS=Homo sapiens GN=PPP1CB PE=1 SV=3	P62140 (+1)	37 kDa	18	2	NO	NO
PPIA	Peptidyl-prolyl cis-trans isomerase A OS=Homo sapiens GN=PPIA PE=1 SV=2	P62937 (+2)	18 kDa	27	2	NO	NO
PDIA3	Protein disulfide-isomerase A3 OS=Homo sapiens GN=PDIA3 PE=1 SV=4	P30101 (+3)	57 kDa	0	2	NO	NO
PBDC1	Protein PBDC1 OS=Homo sapiens GN=PBDC1 PE=1 SV=1	Q9BVG4	26 kDa	0	2	NO	NO
PAWR	PRKC apoptosis WT1 regulator protein OS=Homo sapiens GN=PAWR PE=1 SV=1	Q96IZ0	37 kDa	0	2	NO	NO
PABPC1	Polyadenylate-binding protein 1 OS=Homo sapiens GN=PABPC1 PE=1 SV=2	P11940 (+15)	71 kDa	0	2	NO	NO
NSUN2	tRNA (cytosine(34)-C(5))-methyltransferase OS=Homo sapiens GN=NSUN2 PE=1 SV=2	Q08J23 (+2)	86 kDa	0	2	NO	NO
NARS	Asparagine--tRNA ligase, cytoplasmic OS=Homo sapiens GN=NARS PE=1 SV=1	O43776 (+1)	63 kDa	0	2	NO	NO
MYL12B	Myosin regulatory light chain 12B OS=Homo sapiens GN=MYL12B PE=1 SV=2	O14950	20 kDa	26	2	NO	NO
MESDC2	LDLR chaperone MESD OS=Homo sapiens GN=MESDC2 PE=1 SV=2	Q14696	26 kDa	0	2	NO	NO
MATR3	Matrin-3 OS=Homo sapiens GN=MATR3 PE=1 SV=2	P43243 (+3)	95 kDa	21	2	NO	NO
IKBIP	Inhibitor of nuclear factor kappa-B kinase-interacting protein OS=Homo sapiens GN=IKBIP PE=1 SV=1	Q70UQ0	39 kDa	1	2	NO	NO
HYPK	Huntingtin-interacting protein K OS=Homo sapiens GN=HYPK PE=1 SV=2	Q9NX55 (+1)	15 kDa	0	2	NO	NO
HSPB1	Heat shock protein beta-1 OS=Homo sapiens GN=HSPB1 PE=1 SV=2	P04792 (+1)	23 kDa	9	2	NO	NO
HSD17B4	Peroxisomal multifunctional enzyme type 2 OS=Homo sapiens GN=HSD17B4 PE=1 SV=3	P51659 (+2)	80 kDa	2	2	NO	NO
HDGF	Hepatoma-derived growth factor OS=Homo sapiens GN=HDGF PE=1 SV=1	P51858 (+5)	27 kDa	0	2	NO	NO
GGH	Gamma-glutamyl hydrolase OS=Homo sapiens GN=GGH PE=1 SV=2	Q92820 (+1)	36 kDa	9	2	NO	NO
FARSLA	FARSLA protein OS=Homo sapiens GN=FARSLA PE=2 SV=1	Q6IBR2 (+4)	58 kDa	0	2	NO	NO
EXOSC2	Exosome complex component RRP4 OS=Homo sapiens GN=EXOSC2 PE=1 SV=2	Q13868 (+3)	33 kDa	0	2	NO	NO
EIF2S2	Eukaryotic translation initiation factor 2 subunit 2 OS=Homo sapiens GN=EIF2S2 PE=1 SV=2	P20042 (+2)	38 kDa	0	2	NO	NO
EEF1B2	Elongation factor 1-beta OS=Homo sapiens GN=EEF1B2 PE=1 SV=3	P24534 (+2)	25 kDa	0	2	NO	NO
CNP	2',3'-cyclic-nucleotide 3'-phosphodiesterase OS=Homo sapiens GN=CNP PE=1 SV=2	P09543 (+2)	48 kDa	9	2	NO	NO
CDC37	Hsp90 co-chaperone Cdc37 OS=Homo sapiens GN=CDC37 PE=1 SV=1	Q16543 (+3)	44 kDa	0	2	NO	NO
CCT6A	T-complex protein 1 subunit zeta OS=Homo sapiens GN=CCT6A PE=1 SV=3	P40227 (+3)	58 kDa	4	2	NO	NO
APEX1	DNA-(apurinic or apyrimidinic site) lyase OS=Homo sapiens GN=APEX1 PE=1 SV=2	P27695 (+1)	36 kDa	5	2	NO	NO
ADD1	Alpha-adducin OS=Homo sapiens GN=ADD1 PE=1 SV=2	P35611 (+9)	81 kDa	3	2	NO	NO
SEPT2	Septin-2 OS=Homo sapiens GN=SEPT2 PE=1 SV=1	Q15019 (+2)	41 kDa	99	2	NO	NO
	EBNA-2 co-activator variant (Fragment) OS=Homo sapiens PE=2 SV=1	Q59FF0 (+3)	107 kDa	16	2	NO	NO
	cDNA FLJ51636, moderately similar to Cholecystokinins OS=Homo sapiens PE=2 SV=1	B7Z6Q9	12 kDa	0	2	NO	NO
TIMM8B	Mitochondrial import inner membrane translocase subunit Tim8 B OS=Homo sapiens GN=TIMM8B PE=1 SV=1	Q9Y5J9	9 kDa	0	3	NO	NO
TIMM44	Mitochondrial import inner membrane translocase subunit TIM44 OS=Homo sapiens GN=TIMM44 PE=1 SV=2	O43615 (+2)	51 kDa	1	3	NO	NO
SUB1	Activated RNA polymerase II transcriptional coactivator p15 OS=Homo sapiens GN=SUB1 PE=1 SV=3	P53999 (+2)	14 kDa	5	3	NO	NO
SSR4	Translocon-associated protein subunit delta OS=Homo sapiens GN=SSR4 PE=1 SV=1	P51571	19 kDa	7	3	NO	NO
SRSF9	Serine/arginine-rich splicing factor 9 OS=Homo sapiens GN=SRSF9 PE=1 SV=1	Q13242 (+1)	26 kDa	2	3	NO	NO
SRSF1	Serine/arginine-rich splicing factor 1 OS=Homo sapiens GN=SRSF1 PE=1 SV=2	Q07955 (+5)	28 kDa	0	3	NO	NO
SRP9	Signal recognition particle 9 kDa protein OS=Homo sapiens GN=SRP9 PE=1 SV=2	P49458	10 kDa	3	3	NO	NO
SNRPG	Small nuclear ribonucleoprotein G OS=Homo sapiens GN=SNRPG PE=1 SV=1	P62308 (+3)	8 kDa	5	3	NO	NO
SNRPD1	Small nuclear ribonucleoprotein Sm D1 OS=Homo sapiens GN=SNRPD1 PE=1 SV=1	P62314 (+2)	13 kDa	1	3	NO	NO
SLC25A6	ADP/ATP translocase 3 OS=Homo sapiens GN=SLC25A6 PE=1 SV=4	P12236 (+1)	33 kDa	39	3	NO	NO
SLC25A24	Calcium-binding mitochondrial carrier protein SCaMC-1 OS=Homo sapiens GN=SLC25A24 PE=1 SV=2	Q6NUK1 (+3)	53 kDa	9	3	NO	NO
SKIV2L2	Superkiller viralicidic activity 2-like 2 OS=Homo sapiens GN=SKIV2L2 PE=1 SV=3	P42285 (+1)	118 kDa	0	3	NO	NO
SF3B2	Splicing factor 3B subunit 2 OS=Homo sapiens GN=SF3B2 PE=1 SV=2	Q13435 (+1)	100 kDa	7	3	NO	NO
SERPINH1	Serpin H1 OS=Homo sapiens GN=SERPINH1 PE=1 SV=2	P50454 (+1)	46 kDa	43	3	NO	NO
S100A6	Protein S100-A6 OS=Homo sapiens GN=S100A6 PE=1 SV=1	P06703 (+2)	10 kDa	0	3	NO	NO
S100A10	Protein S100-A10 OS=Homo sapiens GN=S100A10 PE=1 SV=2	P60903 (+1)	11 kDa	5	3	NO	NO
RUVBL1	RuvB-like 1 OS=Homo sapiens GN=RUVBL1 PE=1 SV=1	Q9Y265 (+1)	50 kDa	4	3	NO	NO
RPS20	40S ribosomal protein S20 OS=Homo sapiens GN=RPS20 PE=1 SV=1	P60866 (+1)	13 kDa	0	3	NO	NO
RPS12	40S ribosomal protein S12 OS=Homo sapiens GN=RPS12 PE=1 SV=3	P25398	15 kDa	12	3	NO	NO
RPL9	60S ribosomal protein L9 OS=Homo sapiens GN=RPL9 PE=1 SV=1	P32969 (+2)	22 kDa	0	3	NO	NO
RPL11	60S ribosomal protein L11 OS=Homo sapiens GN=RPL11 PE=1 SV=2	P62913 (+3)	20 kDa	0	3	NO	NO
PYCR2	Pyrroline-5-carboxylate reductase 2 OS=Homo sapiens GN=PYCR2 PE=1 SV=1	Q96C36 (+1)	34 kDa	249	3	NO	NO
PTBP1	Polypyrimidine tract-binding protein 1 OS=Homo sapiens GN=PTBP1 PE=1 SV=1	P26599 (+4)	57 kDa	0	3	NO	NO
PPP1CA	Serine/threonine-protein phosphatase PP1-alpha catalytic subunit OS=Homo sapiens GN=PPP1CA PE=1 SV=1	P62136 (+2)	38 kDa	21	3	NO	NO
PA2G4	PA2G4 protein (Fragment) OS=Homo sapiens GN=PA2G4 PE=2 SV=1	Q05D08 (+5)	45 kDa	0	3	NO	NO
IMPDH2	Inosine-5'-monophosphate dehydrogenase 2 OS=Homo sapiens GN=IMPDH2 PE=1 SV=2	P12268 (+1)	56 kDa	0	3	NO	NO
HNRNPR	Heterogeneous nuclear ribonucleoprotein R OS=Homo sapiens GN=HNRNPR PE=1 SV=1	O43390 (+8)	71 kDa	2	3	NO	NO
GTF2F2	General transcription factor IIF subunit 2 OS=Homo sapiens GN=GTF2F2 PE=1 SV=2	P13984 (+1)	28 kDa	0	3	NO	NO
EIF4A3	Eukaryotic initiation factor 4A-III OS=Homo sapiens GN=EIF4A3 PE=1 SV=4	P38919 (+1)	47 kDa	3	3	NO	NO
EIF2B3	Translation initiation factor eIF-2B subunit gamma OS=Homo sapiens GN=EIF2B3 PE=1 SV=1	Q9NR50 (+2)	50 kDa	1	3	NO	NO
DTD1	D-tyrosyl-tRNA(Tyr) deacylase 1 OS=Homo sapiens GN=DTD1 PE=1 SV=2	Q8TEA8	23 kDa	0	3	NO	NO
DNAJB1	DnaJ homolog subfamily B member 1 OS=Homo sapiens GN=DNAJB1 PE=1 SV=4	P25685 (+4)	38 kDa	0	3	NO	NO
DNAJA1	DnaJ homolog subfamily A member 1 OS=Homo sapiens GN=DNAJA1 PE=1 SV=2	P31689	45 kDa	3	3	NO	NO
CWC27	Peptidyl-prolyl cis-trans isomerase CWC27 homolog OS=Homo sapiens GN=CWC27 PE=1 SV=1	Q6UX04 (+2)	54 kDa	0	3	NO	NO
CBX3	Chromobox protein homolog 3 OS=Homo sapiens GN=CBX3 PE=1 SV=4	Q13185 (+1)	21 kDa	1	3	NO	NO
ATP5O	ATP synthase subunit O, mitochondrial OS=Homo sapiens GN=ATP5O PE=1 SV=1	P48047	23 kDa	0	3	NO	NO
TCEA1	Transcription elongation factor A protein 1 OS=Homo sapiens GN=TCEA1 PE=1 SV=2	P23193	34 kDa	0	4	NO	NO
RUVBL2	RuvB-like 2 OS=Homo sapiens GN=RUVBL2 PE=1 SV=3	Q9Y230	51 kDa	1	4	NO	NO
RPLP2	60S acidic ribosomal protein P2 OS=Homo sapiens GN=RPLP2 PE=1 SV=1	P05387 (+1)	12 kDa	17	4	NO	NO
RPLP1	60S acidic ribosomal protein P1 OS=Homo sapiens GN=RPLP1 PE=1 SV=1	P05386 (+1)	12 kDa	16	4	NO	NO
METAP1	Methionine aminopeptidase 1 OS=Homo sapiens GN=METAP1 PE=1 SV=2	P53582	43 kDa	0	4	NO	NO
MAGOHB	Protein mago nashi homolog 2 OS=Homo sapiens GN=MAGOHB PE=1 SV=1	Q96A72 (+1)	17 kDa	0	4	NO	NO
FEN1	Flap endonuclease 1 OS=Homo sapiens GN=FEN1 PE=1 SV=1	P39748 (+1)	43 kDa	0	4	NO	NO
FAM50A	Protein FAM50A OS=Homo sapiens GN=FAM50A PE=1 SV=2	Q14320 (+1)	40 kDa	0	4	NO	NO
ERP29	Endoplasmic reticulum resident protein 29 OS=Homo sapiens GN=ERP29 PE=1 SV=4	P30040 (+1)	29 kDa	0	4	NO	NO
EIF3G	Eukaryotic translation initiation factor 3 subunit G OS=Homo sapiens GN=EIF3G PE=1 SV=2	O75821 (+3)	36 kDa	0	4	NO	NO
EIF2S1	Eukaryotic translation initiation factor 2 subunit 1 OS=Homo sapiens GN=EIF2S1 PE=1 SV=3	P05198 (+1)	36 kDa	11	4	NO	NO
DNAJC8	DnaJ homolog subfamily C member 8 OS=Homo sapiens GN=DNAJC8 PE=1 SV=2	O75937	30 kDa	0	4	NO	NO
BTF3L4	Transcription factor BTF3 (Fragment) OS=Homo sapiens GN=BTF3L4 PE=2 SV=1	Q6PJ77 (+2)	16 kDa	2	4	NO	NO
TMPO	Lamina-associated polypeptide 2, isoform alpha OS=Homo sapiens GN=TMPO PE=1 SV=2	P42166 (+6)	75 kDa	0	5	NO	NO
TIMM8A	Mitochondrial import inner membrane translocase subunit Tim8 A OS=Homo sapiens GN=TIMM8A PE=1 SV=1	O60220	11 kDa	0	5	NO	NO
SNRPE	Small nuclear ribonucleoprotein E OS=Homo sapiens GN=SNRPE PE=1 SV=1	P62304	11 kDa	5	5	NO	NO
RSU1	Ras suppressor protein 1 OS=Homo sapiens GN=RSU1 PE=1 SV=3	Q15404 (+1)	32 kDa	8	5	NO	NO
RPS15	40S ribosomal protein S15 OS=Homo sapiens GN=RPS15 PE=1 SV=2	P62841 (+3)	17 kDa	0	5	NO	NO
PRPF19	Pre-mRNA-processing factor 19 OS=Homo sapiens GN=PRPF19 PE=1 SV=1	Q9UMS4	55 kDa	9	5	NO	NO
MYL6	Myosin light polypeptide 6 OS=Homo sapiens GN=MYL6 PE=1 SV=2	P60660 (+1)	17 kDa	138	5	NO	NO
MANF	Mesencephalic astrocyte-derived neurotrophic factor OS=Homo sapiens GN=MANF PE=1 SV=3	P55145 (+1)	21 kDa	0	5	NO	NO
KRT2	Keratin, type II cytoskeletal 2 epidermal OS=Homo sapiens GN=KRT2 PE=1 SV=2	P35908	65 kDa	0	5	NO	NO
HNRNPA1	Heterogeneous nuclear ribonucleoprotein A1 OS=Homo sapiens GN=HNRNPA1 PE=1 SV=5	P09651 (+12)	39 kDa	0	5	NO	NO
EIF3L	Eukaryotic translation initiation factor 3 subunit L OS=Homo sapiens GN=EIF3L PE=1 SV=1	Q9Y262 (+3)	67 kDa	7	5	NO	NO
EIF3A	Eukaryotic translation initiation factor 3 subunit A (Fragment) OS=Homo sapiens GN=EIF3A PE=2 SV=1	Q05BS0 (+7)	75 kDa	0	5	NO	NO
EEF1D	Elongation factor 1-delta OS=Homo sapiens GN=EEF1D PE=1 SV=5	P29692 (+10)	31 kDa	1	5	NO	NO
CFL1	Cofilin-1 OS=Homo sapiens GN=CFL1 PE=1 SV=3	P23528 (+1)	19 kDa	16	5	NO	NO
TIMM13	Mitochondrial import inner membrane translocase subunit Tim13 OS=Homo sapiens GN=TIMM13 PE=1 SV=1	Q9Y5L4	11 kDa	1	6	NO	NO
SYNCRIP	Heterogeneous nuclear ribonucleoprotein Q OS=Homo sapiens GN=SYNCRIP PE=1 SV=2	O60506 (+8)	70 kDa	1	6	NO	NO
RPS2	40S ribosomal protein S2 OS=Homo sapiens GN=RPS2 PE=1 SV=2	P15880 (+3)	31 kDa	2	6	NO	NO
RPLP0	60S acidic ribosomal protein P0 OS=Homo sapiens GN=RPLP0 PE=1 SV=1	P05388 (+4)	34 kDa	17	6	NO	NO
PKM	Pyruvate kinase PKM OS=Homo sapiens GN=PKM PE=1 SV=4	P14618 (+1)	58 kDa	26	6	NO	NO
NELFE	Negative elongation factor E OS=Homo sapiens GN=NELFE PE=1 SV=3	P18615 (+2)	43 kDa	0	6	NO	NO
ILK	Integrin-linked protein kinase OS=Homo sapiens GN=ILK PE=1 SV=2	Q13418 (+3)	51 kDa	2	6	NO	NO
HSPA9	Stress-70 protein, mitochondrial OS=Homo sapiens GN=HSPA9 PE=1 SV=2	P38646 (+3)	74 kDa	16	6	NO	NO
HNRNPU	Heterogeneous nuclear ribonucleoprotein U OS=Homo sapiens GN=HNRNPU PE=1 SV=6	Q00839 (+4)	91 kDa	1	6	NO	NO
HNRNPA2B1	Heterogeneous nuclear ribonucleoproteins A2/B1 OS=Homo sapiens GN=HNRNPA2B1 PE=1 SV=2	P22626 (+1)	37 kDa	1	6	NO	NO
FLJ20643	Uncharacterized protein OS=Homo sapiens GN=FLJ20643 PE=4 SV=1	A0A024QZE9	32 kDa	0	6	NO	NO
EXOSC4	Exosome complex component RRP41 OS=Homo sapiens GN=EXOSC4 PE=1 SV=3	Q9NPD3	26 kDa	2	6	NO	NO
EIF4B	Eukaryotic translation initiation factor 4B OS=Homo sapiens GN=EIF4B PE=1 SV=2	P23588 (+3)	69 kDa	0	6	NO	NO
EIF2S3	Eukaryotic translation initiation factor 2 subunit 3 OS=Homo sapiens GN=EIF2S3 PE=1 SV=3	P41091	51 kDa	9	6	NO	NO
CALD1	Caldesmon OS=Homo sapiens GN=CALD1 PE=1 SV=3	Q05682 (+10)	93 kDa	2	6	NO	NO
ATP5B	ATP synthase subunit beta, mitochondrial OS=Homo sapiens GN=ATP5B PE=1 SV=3	P06576 (+1)	57 kDa	99	6	NO	NO
AHNAK	Neuroblast differentiation-associated protein AHNAK OS=Homo sapiens GN=AHNAK PE=1 SV=2	Q09666	629 kDa	0	6	NO	NO
PARP1	Poly [ADP-ribose] polymerase 1 OS=Homo sapiens GN=PARP1 PE=1 SV=4	P09874 (+3)	113 kDa	0	7	NO	NO
HNRNPC	Heterogeneous nuclear ribonucleoproteins C1/C2 OS=Homo sapiens GN=HNRNPC PE=1 SV=4	P07910 (+18)	34 kDa	4	7	NO	NO
EIF3K	Eukaryotic translation initiation factor 3 subunit K OS=Homo sapiens GN=EIF3K PE=1 SV=1	Q9UBQ5 (+1)	25 kDa	2	7	NO	NO
EIF3J	Eukaryotic translation initiation factor 3 subunit J OS=Homo sapiens GN=EIF3J PE=1 SV=2	O75822 (+2)	29 kDa	0	7	NO	NO
NCL	Nucleolin OS=Homo sapiens GN=NCL PE=1 SV=3	P19338 (+4)	77 kDa	4	8	NO	NO
MRPL12	39S ribosomal protein L12, mitochondrial OS=Homo sapiens GN=MRPL12 PE=1 SV=2	P52815	21 kDa	126	8	NO	NO
EIF5	Eukaryotic translation initiation factor 5 OS=Homo sapiens GN=EIF5 PE=1 SV=2	P55010 (+2)	49 kDa	0	8	NO	NO
TUBB6	TUBB6 protein OS=Homo sapiens GN=TUBB6 PE=2 SV=1	Q2NKY5	50 kDa	26	9	NO	NO
RPS19	40S ribosomal protein S19 OS=Homo sapiens GN=RPS19 PE=1 SV=2	P39019 (+1)	16 kDa	0	9	NO	NO
HSPA1A	Heat shock 70 kDa protein 1A OS=Homo sapiens GN=HSPA1A PE=1 SV=1	P0DMV8 (+4)	70 kDa	0	9	NO	NO
EIF3D	Eukaryotic translation initiation factor 3 subunit D OS=Homo sapiens GN=EIF3D PE=1 SV=1	O15371 (+3)	64 kDa	9	9	NO	NO
PRDX1	Peroxiredoxin-1 OS=Homo sapiens GN=PRDX1 PE=1 SV=1	Q06830 (+1)	22 kDa	3	10	NO	NO
NACA	Nascent polypeptide-associated complex subunit alpha OS=Homo sapiens GN=NACA PE=1 SV=1	Q13765 (+5)	23 kDa	12	10	NO	NO
EIF3I	Eukaryotic translation initiation factor 3 subunit I OS=Homo sapiens GN=EIF3I PE=1 SV=1	Q13347 (+2)	37 kDa	5	10	NO	NO
ATP5A1	ATP synthase subunit alpha, mitochondrial OS=Homo sapiens GN=ATP5A1 PE=1 SV=1	P25705 (+2)	60 kDa	98	10	NO	NO
RDX	Radixin OS=Homo sapiens GN=RDX PE=1 SV=1	P35241 (+2)	69 kDa	51	11	NO	NO
RPS5	40S ribosomal protein S5 OS=Homo sapiens GN=RPS5 PE=1 SV=4	P46782 (+3)	23 kDa	0	12	NO	NO
CACYBP	Calcyclin binding protein OS=Homo sapiens GN=CACYBP PE=2 SV=1	Q6NVY0 (+2)	26 kDa	0	12	NO	NO
HSPD1	60 kDa heat shock protein, mitochondrial OS=Homo sapiens GN=HSPD1 PE=1 SV=2	P10809 (+2)	61 kDa	22	13	NO	NO
EIF3M	Eukaryotic translation initiation factor 3 subunit M OS=Homo sapiens GN=EIF3M PE=1 SV=1	Q7L2H7	43 kDa	7	13	NO	NO
TUBB2B	Tubulin beta-2B chain OS=Homo sapiens GN=TUBB2B PE=1 SV=1	Q9BVA1	50 kDa	99	14	NO	NO
KRT10	Keratin, type I cytoskeletal 10 OS=Homo sapiens GN=KRT10 PE=1 SV=6	P13645	59 kDa	2	14	NO	NO
KRT1	Keratin, type II cytoskeletal 1 OS=Homo sapiens GN=KRT1 PE=1 SV=6	P04264 (+5)	66 kDa	1	14	NO	NO
RPS3	40S ribosomal protein S3 OS=Homo sapiens GN=RPS3 PE=1 SV=2	P23396	27 kDa	9	15	NO	NO
HSP90AA1	Heat shock protein HSP 90-alpha OS=Homo sapiens GN=HSP90AA1 PE=1 SV=5	P07900 (+2)	85 kDa	38	17	YES	NO
HSP90AB1	Heat shock protein HSP 90-beta OS=Homo sapiens GN=HSP90AB1 PE=1 SV=4	P08238 (+2)	83 kDa	39	17	NO	NO
EIF3H	Eukaryotic translation initiation factor 3 subunit H OS=Homo sapiens GN=EIF3H PE=1 SV=1	O15372 (+2)	40 kDa	7	17	NO	NO
EIF3F	Eukaryotic translation initiation factor 3 subunit F OS=Homo sapiens GN=EIF3F PE=1 SV=1	O00303 (+2)	38 kDa	23	17	NO	NO
HSPA8	Heat shock cognate 71 kDa protein OS=Homo sapiens GN=HSPA8 PE=1 SV=1	P11142 (+1)	71 kDa	11	19	YES	NO
TUBB4B	Tubulin beta-4B chain OS=Homo sapiens GN=TUBB4B PE=1 SV=1	P68371 (+1)	50 kDa	102	19	NO	NO
MAP1B	Microtubule-associated protein 1B OS=Homo sapiens GN=MAP1B PE=1 SV=2	P46821 (+1)	271 kDa	4	19	NO	NO
HNRNPM	Heterogeneous nuclear ribonucleoprotein M OS=Homo sapiens GN=HNRNPM PE=1 SV=3	P52272 (+1)	78 kDa	4	19	NO	NO
BTF3	Transcription factor BTF3 OS=Homo sapiens GN=BTF3 PE=1 SV=1	P20290 (+1)	22 kDa	11	19	NO	NO
TUBA1A	Tubulin alpha-1A chain OS=Homo sapiens GN=TUBA1A PE=1 SV=1	Q71U36 (+1)	50 kDa	111	20	NO	NO
RPS10	40S ribosomal protein S10 OS=Homo sapiens GN=RPS10 PE=1 SV=1	P46783 (+2)	19 kDa	0	20	NO	NO
EEF1A1	Elongation factor 1-alpha 1 OS=Homo sapiens GN=EEF1A1 PE=1 SV=1	P68104 (+5)	50 kDa	41	20	NO	NO
ANXA2	Annexin A2 OS=Homo sapiens GN=ANXA2 PE=1 SV=2	P07355 (+2)	39 kDa	58	20	NO	NO
TUBB	Tubulin beta chain OS=Homo sapiens GN=TUBB PE=1 SV=2	P07437 (+1)	50 kDa	110	21	NO	NO
MSN	Moesin OS=Homo sapiens GN=MSN PE=1 SV=3	P26038 (+1)	68 kDa	58	22	NO	NO
	Tubulin alpha 6 variant (Fragment) OS=Homo sapiens PE=2 SV=1	Q53GA7 (+2)	50 kDa	0	22	NO	NO
HSPA5	78 kDa glucose-regulated protein OS=Homo sapiens GN=HSPA5 PE=1 SV=2	P11021 (+1)	72 kDa	33	23	NO	NO
EIF3B	Eukaryotic translation initiation factor 3 subunit B OS=Homo sapiens GN=EIF3B PE=1 SV=3	P55884 (+4)	92 kDa	11	23	NO	NO
TUBA1B	Tubulin alpha-1B chain OS=Homo sapiens GN=TUBA1B PE=1 SV=1	P68363 (+1)	50 kDa	87	24	NO	NO
EZR	Ezrin OS=Homo sapiens GN=EZR PE=1 SV=4	P15311 (+2)	69 kDa	32	25	NO	NO
MYH9	Myosin-9 OS=Homo sapiens GN=MYH9 PE=1 SV=4	P35579 (+1)	227 kDa	574	26	NO	NO
VIM	Vimentin OS=Homo sapiens GN=VIM PE=1 SV=4	P08670 (+1)	54 kDa	420	28	NO	NO
NPM1	Nucleophosmin OS=Homo sapiens GN=NPM1 PE=1 SV=2	P06748 (+3)	33 kDa	6	29	NO	NO
	PON2 protein OS=Homo sapiens PE=2 SV=1	Q86X69	25 kDa	0	31	NO	NO
ACTG1	Actin, cytoplasmic 2 OS=Homo sapiens GN=ACTG1 PE=1 SV=1	P63261	42 kDa	590	36	YES	NO
PON2	Serum paraoxonase/arylesterase 2 OS=Homo sapiens GN=PON2 PE=1 SV=3	Q15165 (+1)	39 kDa	0	38	NO	NO
	cDNA FLJ55253, highly similar to Actin, cytoplasmic 1 OS=Homo sapiens PE=2 SV=1	B4DW52	39 kDa	608	39	NO	NO
PPIB	Peptidyl-prolyl cis-trans isomerase B OS=Homo sapiens GN=PPIB PE=1 SV=2	P23284 (+1)	24 kDa	0	40	NO	NO

## Sheet: S3
Supplementary Data 3.
Chromosome	Peak start	Peak end	Peak width	score	signalValue	pValue	Position	GENE NAME
chr1	5982031	5982254	224	896	200.655	3.48153	Intergenic	Npbwr1
chr1	83987671	83988287	617	364	224.647	3.04173	Distal Intergenic	Pid1
chr1	134063024	134063719	696	610	424.238	4.00674	Distal Intergenic	Btg2
chr1	135158554	135159599	1046	845	883.46	4.54292	Distal Intergenic	Arl8a
chr1	169485167	169485778	612	403	246.603	3.25456	Distal Intergenic	Nuf2
chr1	195371701	195371996	296	1000	1635.28	11.6398	Distal Intergenic	Cr2
chr2	47531274	47531999	726	493	357.835	3.3219	Distal Intergenic	Acvr2a
chr2	69355491	69355716	226	1000	4934.02	42.3613	Distal Intergenic	Abcb11
chr2	98664974	98665265	292	1000	13293.9	86.5928	Distal Intergenic	Lrrc4c
chr2	123387207	123387657	451	533	240.229	3.85587	Distal Intergenic	Sqor
chr2	182012730	182013262	533	1000	5080.97	23.8569	Distal Intergenic	Gm14496
chr3	16793763	16794315	553	599	331.188	3.38716	Distal Intergenic	Ythdf3
chr3	55584508	55585216	709	570	404.378	3.50695	Distal Intergenic	Dclk1
chr3	88205636	88206399	764	278	212.38	3.0402	Distal Intergenic	Mir3093
chr3	88230687	88231647	961	276	265.302	3.56532	Distal Intergenic	Mir9b-1
chr3	88232087	88232791	705	577	406.973	4.51961	Distal Intergenic	Mir9b-1
chr3	149052591	149052897	307	1000	1098.72	9.28873	Distal Intergenic	Adgrl2
chr3	159939414	159939705	292	1000	2003.28	12.6423	Distal Intergenic	Wls
chr4	51872658	51873294	637	458	291.528	3.60947	Distal Intergenic	C630028M04Rik
chr4	53945862	53946452	591	359	212.096	3.27127	Distal Intergenic	Tmem38b
chr4	75068232	75068813	582	434	252.776	3.29036	Distal Intergenic	Dmac1
chr4	95255398	95256145	748	393	293.766	3.52198	Distal Intergenic	Jun
chr4	153153009	153153247	239	1000	1574.18	13.4536	Distal Intergenic	Ajap1
chr5	28174930	28175693	764	284	216.745	3.28743	Distal Intergenic	En2
chr5	33689439	33690160	722	341	246.244	3.45876	Distal Intergenic	Tacc3
chr5	33704985	33705870	886	388	343.957	3.5489	Distal Intergenic	Fgfr3
chr5	60042704	60043130	427	1000	10239	63.9242	Distal Intergenic	4933402J10Rik
chr5	100636740	100637626	887	702	622.529	4.50268	Distal Intergenic	Coq2
chr6	9889863	9890239	377	1000	17875.9	104.664	Distal Intergenic	Nxph1
chr7	38111837	38112434	598	412	246.318	3.35133	Distal Intergenic	Ccne1
chr7	79194708	79195536	829	582	482.183	4.28824	Distal Intergenic	Mfge8
chr7	79571954	79573004	1051	643	675.374	3.9786	Distal Intergenic	Rhcg
chr7	97446533	97446979	447	992	443.252	4.4789	Distal Intergenic	Kctd14
chr7	145111313	145111971	659	574	378.06	3.69471	Distal Intergenic	Smim38
chr7	145340924	145341495	572	1000	6221.21	36.2366	Distal Intergenic	Mrgprd
chr8	20550152	20550354	203	1000	351.754	6.93895	Distal Intergenic	Potefam3b
chr8	20592858	20593267	410	553	226.656	3.35272	Distal Intergenic	Potefam3b
chr8	25129356	25129874	519	565	293.04	3.24214	Distal Intergenic	5830408C22Rik
chr8	70129121	70130314	1194	423	505.155	3.53302	Distal Intergenic	Nr2c2ap
chr8	72232705	72233018	314	828	259.924	3.46084	Distal Intergenic	Ap1m1
chr8	100518743	100518927	185	1000	355.007	5.15444	Distal Intergenic	A330008L17Rik
chr8	126666392	126666907	516	627	323.289	3.62476	Distal Intergenic	Irf2bp2
chr9	3007107	3007361	255	1000	1935.02	23.67	Distal Intergenic	Mir101c
chr9	3007554	3007673	120	1000	239.273	5.91752	Distal Intergenic	Mir101c
chr9	3009736	3010118	383	1000	536.777	6.43536	Distal Intergenic	Mir101c
chr9	3015267	3015407	141	1000	352.363	6.84776	Distal Intergenic	Mir101c
chr9	3034369	3034493	125	1000	205.293	5.265	Distal Intergenic	Mir101c
chr9	14173711	14174514	804	376	302.628	3.63536	Distal Intergenic	Sesn3
chr9	27289718	27290455	738	394	290.631	3.45761	Distal Intergenic	Igsf9b
chr9	41890731	41891164	434	742	322.101	4.74837	Distal Intergenic	Sorl1
chr9	123925190	123925624	435	1000	869.59	9.75525	Distal Intergenic	Ccr1
chr9	123936867	123937216	350	951	332.845	3.90755	Distal Intergenic	Ccr1
chr10	25896828	25897447	620	405	250.856	3.07253	Distal Intergenic	4930401C15Rik
chr10	26933475	26934196	722	303	218.655	3.12332	Distal Intergenic	Lama2
chr10	121763183	121763279	97	1000	243.149	4.9558	Distal Intergenic	Kics2
chr10	130594790	130595016	227	1000	442.087	5.7939	Distal Intergenic	Vmn2r87
chr11	3104595	3105180	586	1000	601.091	4.9073	Distal Intergenic	Pisd-ps1
chr11	20460487	20461129	643	334	214.596	2.95939	Distal Intergenic	Sertad2
chr11	20858700	20859331	632	392	247.918	3.86059	Distal Intergenic	Lgalsl
chr11	31713543	31714020	478	575	274.905	3.74167	Distal Intergenic	Bod1
chr11	32781564	32781958	395	550	217.079	3.54442	Distal Intergenic	Smim23
chr11	53761829	53762208	380	579	220.106	3.57545	Distal Intergenic	Mir7671
chr11	101642064	101642356	293	1000	552.264	6.9597	Distal Intergenic	Rdm1
chr11	109032478	109033095	618	402	248.445	3.41984	Distal Intergenic	Axin2
chr11	121982366	121982543	178	1000	220.033	3.80171	Distal Intergenic	Ptchd3
chr12	3109834	3110141	308	1000	22048.3	153.904	Distal Intergenic	Rab10os
chr12	47275874	47276322	449	992	445.501	4.2645	Distal Intergenic	Nova1
chr12	82025765	82026750	986	631	622.118	3.8415	Distal Intergenic	Pcnx
chr12	82056595	82057589	995	635	631.842	3.9593	Distal Intergenic	Pcnx
chr12	86646770	86647371	602	439	264.489	3.28338	Distal Intergenic	Vash1
chr12	90564414	90564860	447	476	212.73	3.07984	Distal Intergenic	Dio2
chr12	97061380	97061838	459	1000	133723	511.756	Distal Intergenic	1700019M22Rik
chr12	111691433	111692047	615	580	356.526	3.67299	Distal Intergenic	Trmt61a
chr12	111693661	111694746	1086	1000	1412.8	5.87681	Distal Intergenic	Trmt61a
chr12	120028642	120029053	412	1000	4084.36	21.3646	Distal Intergenic	Tmem196
chr13	26575666	26576614	949	426	404.38	3.65155	Distal Intergenic	Hdgfl1
chr13	26656940	26657655	716	651	465.822	3.41013	Distal Intergenic	Hdgfl1
chr13	46349682	46350066	385	901	347.025	4.67131	Distal Intergenic	Rbm24
chr13	101470556	101471167	612	722	442.138	3.79102	Distal Intergenic	4933416M06Rik
chr13	108292739	108293821	1083	1000	1495.19	5.42832	Distal Intergenic	Depdc1b
chr13	111943791	111944619	829	383	317.15	3.74471	Distal Intergenic	Gm15326
chr13	112159878	112160456	579	869	503.359	4.02644	Distal Intergenic	Ankrd55
chr13	120321416	120321653	238	1000	1367.94	11.9006	Distal Intergenic	Tcstv3
chr14	19419180	19419366	187	1000	607.284	9.92786	Distal Intergenic	Gm5458
chr14	50719521	50719778	258	863	222.627	3.32415	Distal Intergenic	Or11h23
chr14	55980027	55980629	603	700	422.151	3.70821	Distal Intergenic	Cma2
chr14	76688072	76688427	356	633	225.479	3.46936	Distal Intergenic	1700108F19Rik
chr14	124801545	124802278	734	1000	6238.62	29.5385	Distal Intergenic	Fgf14
chr15	57603430	57604929	1500	1000	1521.38	4.60065	Distal Intergenic	Zhx2
chr15	61857354	61878564	21211	1000	28479.5	6.1132	Distal Intergenic	D030024E09Rik
chr15	61879101	61903343	24243	1000	34214.9	5.21543	Distal Intergenic	Myc
chr15	61903708	61914592	10885	1000	14908.4	5.21214	Distal Intergenic	Myc
chr15	61915521	61935555	20035	1000	31361.2	5.59915	Distal Intergenic	Myc
chr15	61935658	61945590	9933	1000	14039.1	5.44049	Distal Intergenic	Myc
chr15	61945719	61947405	1687	1000	2024.45	4.29232	Distal Intergenic	Myc
chr15	61947528	61961041	13514	1000	23232.8	5.7897	Distal Intergenic	Myc
chr15	61961229	61965408	4180	1000	5794.38	5.44869	Distal Intergenic	Myc
chr15	62002044	62007997	5954	1000	6598.37	5.34975	Distal Intergenic	Myc
chr15	62008100	62010265	2166	1000	3245.91	4.85348	Distal Intergenic	Myc
chr15	62010396	62015826	5431	1000	6770.72	4.67066	Distal Intergenic	Pvt1
chr15	62015935	62018347	2413	1000	3298.57	5.1716	Distal Intergenic	Pvt1
chr15	62018552	62027846	9295	1000	11212	4.89088	Distal Intergenic	Pvt1
chr15	62028096	62030973	2878	1000	3566.21	5.46079	Distal Intergenic	Pvt1
chr15	62031159	62035744	4586	1000	8561.08	6.2012	Distal Intergenic	Pvt1
chr15	62389474	62424151	34678	1000	49581	9.14117	Distal Intergenic	Pvt1
chr15	62424298	62435959	11662	1000	12849.8	4.71098	Distal Intergenic	Pvt1
chr15	62436477	62440921	4445	1000	6161.06	5.04164	Distal Intergenic	Pvt1
chr15	62441101	62442879	1779	1000	2149.55	4.57087	Distal Intergenic	Pvt1
chr15	62443389	62476593	33205	1000	50659.3	7.99813	Distal Intergenic	Pvt1
chr15	62476701	62515797	39097	1000	50287.1	5.56973	Distal Intergenic	Pvt1
chr15	62521512	62521783	272	871	237.037	4.32893	Distal Intergenic	Pvt1
chr15	62522185	62552567	30383	1000	37457.8	7.63284	Distal Intergenic	Pvt1
chr15	62553455	62557590	4136	1000	4441.1	4.46803	Distal Intergenic	Pvt1
chr15	62797545	62804059	6515	1000	7245.39	5.67649	Distal Intergenic	Pvt1
chr15	62804194	62843296	39103	1000	48501.8	5.35564	Distal Intergenic	Pvt1
chr15	62843404	62847535	4132	896	3702.17	4.4866	Distal Intergenic	Pvt1
chr15	62847643	62858466	10824	1000	13025	5.21428	Distal Intergenic	Gm20740
chr15	62858604	62862961	4358	827	3604.65	4.45258	Distal Intergenic	Gm20740
chr15	62863180	62882057	18878	1000	19454.3	4.90268	Distal Intergenic	Gm20740
chr15	62882215	62886300	4086	989	4039.65	4.41778	Distal Intergenic	Gm20740
chr15	62886453	62887701	1249	612	764.86	3.97474	Distal Intergenic	Gm20740
chr15	62888100	62889656	1557	863	1344.29	3.93334	Distal Intergenic	Gm20740
chr15	62889768	62890383	616	1000	663.607	4.39271	Distal Intergenic	Gm20740
chr15	62890675	62910323	19649	1000	48392.1	25.6667	Distal Intergenic	Gm20740
chr15	62910454	62913783	3330	1000	4570.2	5.29835	Distal Intergenic	Gm20740
chr15	62913911	62919243	5333	1000	5364.43	4.968	Distal Intergenic	Gm20740
chr15	62919439	62922047	2609	856	2233.63	4.37522	Distal Intergenic	Gm20740
chr15	62922152	62923427	1276	1000	1293.74	4.08087	Distal Intergenic	Gm20740
chr15	62923556	62939755	16200	1000	20404.9	5.16447	Distal Intergenic	Gm20740
chr15	62939890	62948023	8134	1000	9613.79	5.10582	Distal Intergenic	Gm20740
chr15	62948149	62953465	5317	1000	6363.43	5.02964	Distal Intergenic	Gm20740
chr15	62953584	62954762	1179	693	817.529	3.77167	Distal Intergenic	Gm20740
chr15	62955479	62962682	7204	1000	8640.56	5.16137	Distal Intergenic	Gm20740
chr15	62962956	62966460	3505	1000	3890.5	4.76509	Distal Intergenic	Gm20740
chr15	62966582	62974422	7841	924	7241.48	4.79801	Distal Intergenic	Gm20740
chr15	62974611	62977444	2834	1000	3335.03	4.77726	Distal Intergenic	Gm20740
chr15	62977569	62980399	2831	880	2491.6	4.61079	Distal Intergenic	Gm20740
chr15	63006225	63017081	10857	1000	15297.9	5.29734	Distal Intergenic	Gm20740
chr15	63017193	63027083	9891	1000	11714.1	5.71545	Distal Intergenic	Gm20740
chr15	63027197	63029054	1858	737	1369.46	4.34658	Distal Intergenic	Gm20740
chr15	63163066	63166147	3082	1000	4675.29	5.18163	Distal Intergenic	Gm20740
chr15	75086294	75086530	237	1000	547.775	6.96715	Distal Intergenic	Ly6c2
chr15	75086639	75087057	419	1000	1077.03	8.88609	Distal Intergenic	Ly6c2
chr15	85599712	85600777	1066	540	575.283	4.00506	Distal Intergenic	Wnt7b
chr15	85610632	85611234	603	457	275.395	4.37677	Distal Intergenic	Wnt7b
chr15	85613441	85614296	856	254	217.564	2.98715	Distal Intergenic	Wnt7b
chr15	85625790	85626623	834	461	384.863	3.37092	Distal Intergenic	Lncppara
chr15	91965099	91965566	468	666	311.724	3.37628	Distal Intergenic	Cntn1
chr15	95666961	95667594	634	566	359.148	3.24181	Distal Intergenic	Dbx2
chr15	95691235	95691879	645	596	384.108	3.28662	Distal Intergenic	Dbx2
chr15	102693018	102693296	279	1000	308.902	4.49773	Distal Intergenic	Calcoco1
chr16	98107514	98107788	275	1000	2053.02	15.9901	Distal Intergenic	A630089N07Rik
chr17	6476638	6477324	687	1000	776.833	4.88844	Distal Intergenic	Tmem181b-ps
chr17	36101742	36102468	727	772	561.05	3.93099	Distal Intergenic	H2-T-ps
chr18	3638993	3639194	202	1000	1185.36	12.8558	Distal Intergenic	Bambi
chr18	24538626	24539402	777	492	382.244	3.52602	Distal Intergenic	Rprd1a
chr18	90602169	90602674	506	1000	5336.67	28.229	Distal Intergenic	Gm45871
chr19	61331269	61331595	327	1000	2116.84	14.846	Distal Intergenic	Csf2ra
chrX	74907416	74907788	373	1000	414.118	4.00316	Distal Intergenic	Gm38425
chrX	129056517	129056699	183	1000	363.92	5.51297	Distal Intergenic	4930558G05Rik
chrX	170008416	170008725	310	750	232.41	3.67218	Distal Intergenic	Mid1
chrX	170019548	170020984	1437	654	939.713	5.79609	Distal Intergenic	Mid1
chrX	170758219	170758533	315	1000	1821.81	13.8654	Distal Intergenic	Asmt
chrX	170880940	170881272	333	1000	1353.43	11.4933	Distal Intergenic	Asmt
chrY	140549	140788	240	1000	356.477	4.50889	Distal Intergenic	1700020D14Rik
chrY	142815	143155	341	1000	587.342	5.65378	Distal Intergenic	1700020D14Rik
chrY	258549	259481	933	1000	1105.07	4.85934	Distal Intergenic	1700020D14Rik
chrY	260890	261608	719	1000	953.835	5.70849	Distal Intergenic	1700020D14Rik
chrY	2586210	2586854	645	585	377.249	3.49382	Distal Intergenic	H2al2b
chrY	12752724	12752892	169	1000	272.314	4.62608	Distal Intergenic	Gm21379
chrY	90737860	90738313	454	467	212.011	3.12185	Distal Intergenic	G530011O06Rik
chrY	90738614	90740674	2061	1000	4416.91	9.67868	Distal Intergenic	G530011O06Rik
chrY	90740946	90743157	2212	1000	4159.38	9.4352	Distal Intergenic	G530011O06Rik
chrY	90744693	90744802	110	1000	234.495	5.34588	Distal Intergenic	G530011O06Rik
chrY	90768170	90768593	424	874	370.697	4.0533	Distal Intergenic	G530011O06Rik
chrY	90775487	90776219	733	1000	996.348	4.89334	Distal Intergenic	Erdr1x
chrY	90776901	90777334	434	884	383.736	3.94904	Distal Intergenic	Erdr1x
chrY	90824847	90825568	722	1000	1038.51	4.99666	Distal Intergenic	Erdr1x
chrY	90825683	90827283	1601	621	994.816	5.00593	Distal Intergenic	Erdr1x
chrY	90827441	90828002	562	371	208.269	3.02792	Distal Intergenic	Erdr1x
chrY	90828194	90829188	995	573	570.192	3.80258	Distal Intergenic	Erdr1x
chr14	19584885	19585465	581	478	277.96	3.50636	5' UTR	Gm5458
chr15	101078183	101079043	861	234	201.088	3.08068	5' UTR	Fignl2
chr8	111912824	111913535	712	839	597.258	4.56945	3' UTR	Chst5
chr8	123096943	123097671	729	300	218.781	3.32591	3' UTR	Spg7
chr11	102939253	102939660	408	718	292.901	3.37382	3' UTR	C1ql1
chr8	92850226	92850675	450	945	425.217	3.73292	Exon (ENSMUST00000034187.8/17390, exon 12 of 13)	Lpcat2
chr8	70865426	70865946	521	870	453.25	4.21592	Exon (ENSMUST00000050921.2/ENSMUST00000050921.2, exon 1 of 1)	Kcnn1
chr9	3025466	3026036	571	1000	1577.31	11.2349	Exon (ENSMUST00000075573.6/ENSMUST00000075573.6, exon 1 of 3)	Mir101c
chr11	101641821	101641950	130	1000	246.155	5.59349	Exon (ENSMUST00000082768.1/ENSMUST00000082768.1, exon 1 of 1)	Rdm1
chr9	3023429	3024699	1271	1000	13496.2	52.791	Exon (ENSMUST00000099046.3/ENSMUST00000099046.3, exon 1 of 5)	Mir101c
chr9	3020157	3020330	174	1000	688.226	9.885	Exon (ENSMUST00000099047.3/ENSMUST00000099047.3, exon 1 of 5)	Mir101c
chr9	3017834	3018108	275	1000	521.484	7.70632	Exon (ENSMUST00000099049.3/ENSMUST00000099049.3, exon 3 of 4)	Mir101c
chr9	3017002	3017224	223	1000	604.331	9.61458	Exon (ENSMUST00000099050.3/ENSMUST00000099050.3, exon 4 of 5)	Mir101c
chr9	3032819	3032981	163	1000	261.311	5.62226	Exon (ENSMUST00000099056.3/ENSMUST00000099056.3, exon 3 of 3)	Mir101c
chr2	98666208	98667375	1168	1000	423987	974.657	Exon (ENSMUST00000099683.1/ENSMUST00000099683.1, exon 1 of 5)	Lrrc4c
chr2	98662190	98663010	821	1000	28570.2	101.818	Exon (ENSMUST00000099684.3/ENSMUST00000099684.3, exon 1 of 4)	Lrrc4c
chr4	80002683	80005250	2568	1000	752978	772.972	Exon (ENSMUST00000120362.1/ENSMUST00000120362.1, exon 1 of 1)	Tyrp1
chr2	22587308	22590577	3270	1000	1.53865e+06	1280.39	Exon (ENSMUST00000120780.1/ENSMUST00000120780.1, exon 1 of 1)	Gad2
chrX	169986818	169987160	343	1000	452.191	6.46753	Exon (ENSMUST00000124513.1/ENSMUST00000124513.1, exon 1 of 2)	Mid1
chr9	3014020	3014396	377	1000	1874.33	13.6953	Exon (ENSMUST00000143083.2/ENSMUST00000143083.2, exon 3 of 4)	Mir101c
chr9	3000244	3001834	1591	1000	17292.1	59.3332	Exon (ENSMUST00000151376.2/ENSMUST00000151376.2, exon 1 of 4)	Mir101c
chr9	3002035	3002322	288	1000	1192.19	15.055	Exon (ENSMUST00000151376.2/ENSMUST00000151376.2, exon 3 of 4)	Mir101c
chr15	62784186	62797442	13257	1000	20984.3	7.5426	Exon (ENSMUST00000158272.1/ENSMUST00000158272.1, exon 1 of 1)	Pvt1
chr15	62651231	62654142	2912	1000	3718.7	5.04276	Exon (ENSMUST00000175317.1/ENSMUST00000175317.1, exon 1 of 1)	Pvt1
chr9	3028463	3028903	441	1000	762.146	8.27723	Exon (ENSMUST00000177601.1/ENSMUST00000177601.1, exon 5 of 5)	Mir101c
chr9	3003296	3003754	459	1000	2672.45	23.4325	Exon (ENSMUST00000177722.7/ENSMUST00000177722.7, exon 1 of 5)	Mir101c
chr9	3004507	3004838	332	1000	581.421	6.73381	Exon (ENSMUST00000177722.7/ENSMUST00000177722.7, exon 3 of 5)	Mir101c
chr14	19418490	19419045	556	1000	20957	106.308	Exon (ENSMUST00000177817.1/ENSMUST00000177817.1, exon 1 of 6)	Gm5458
chr14	19416843	19418352	1510	1000	76356	417.919	Exon (ENSMUST00000177817.1/ENSMUST00000177817.1, exon 3 of 6)	Gm5458
chr14	19415668	19416012	345	1000	10035.5	69.9656	Exon (ENSMUST00000177817.1/ENSMUST00000177817.1, exon 6 of 6)	Gm5458
chr9	3004038	3004280	243	1000	624.333	7.87894	Exon (ENSMUST00000178077.1/ENSMUST00000178077.1, exon 3 of 6)	Mir101c
chr9	3034622	3035498	877	1000	2640.53	11.2626	Exon (ENSMUST00000178641.1/ENSMUST00000178641.1, exon 1 of 4)	Mir101c
chrY	90793419	90793815	397	580	230.316	3.56919	Exon (ENSMUST00000179077.1/170942, exon 4 of 5)	Erdr1x
chr13	85126514	85127566	1053	1000	339646	751.094	Exon (ENSMUST00000179230.2/ENSMUST00000179230.2, exon 1 of 1)	Ccnh
chr9	3032085	3032710	626	1000	1099.61	8.07056	Exon (ENSMUST00000179264.1/ENSMUST00000179264.1, exon 3 of 5)	Mir101c
chr9	3020440	3020607	168	1000	916.458	12.8684	Exon (ENSMUST00000179272.1/ENSMUST00000179272.1, exon 3 of 5)	Mir101c
chr9	3020829	3021183	355	1000	1423.14	14.7264	Exon (ENSMUST00000179272.1/ENSMUST00000179272.1, exon 5 of 5)	Mir101c
chr15	63630673	63632800	2128	890	1894.63	4.83482	Exon (ENSMUST00000179326.1/ENSMUST00000179326.1, exon 1 of 1)	Gm20740
chrX	170008908	170010406	1499	1000	5588.57	15.7294	Exon (ENSMUST00000179760.1/ENSMUST00000179760.1, exon 1 of 7)	Mid1
chrX	170010638	170011353	716	1000	775.179	4.47506	Exon (ENSMUST00000179760.1/ENSMUST00000179760.1, exon 2 of 7)	Mid1
chr9	3006217	3006506	290	1000	781.334	9.96472	Exon (ENSMUST00000179881.1/ENSMUST00000179881.1, exon 3 of 5)	Mir101c
chr9	3006674	3006926	253	1000	3900.58	36.3859	Exon (ENSMUST00000179881.1/ENSMUST00000179881.1, exon 5 of 5)	Mir101c
chr3	88221526	88222076	551	513	282.763	3.16385	Exon (ENSMUST00000181356.1/ENSMUST00000181356.1, exon 2 of 2)	Mir9b-1
chr15	62311754	62317327	5574	1000	7110.33	5.16448	Exon (ENSMUST00000181416.8/19296, exon 6 of 10)	Pvt1
chr15	62369635	62388882	19248	1000	24887.2	5.42001	Exon (ENSMUST00000181416.8/19296, exon 7 of 10)	Pvt1
chr10	11256345	11256580	236	853	201.33	3.49817	Exon (ENSMUST00000181688.1/ENSMUST00000181688.1, exon 6 of 6)	Fbxo30
chr15	62228049	62283432	55384	1000	146035	10.7452	Exon (ENSMUST00000182956.7/19296, exon 5 of 7)	Pvt1
chr1	24611483	24616227	4745	1000	4898806	2056.64	Exon (ENSMUST00000187714.1/ENSMUST00000187714.1, exon 1 of 1)	Col19a1
chr1	98589246	98589522	277	755	209.233	3.74713	Exon (ENSMUST00000191042.1/ENSMUST00000191042.1, exon 1 of 1)	Slco6d1
chr3	49062137	49062407	271	854	231.53	3.47457	Exon (ENSMUST00000194963.1/ENSMUST00000194963.1, exon 1 of 3)	Pcdh18
chr5	7276758	7277045	288	1000	4463.8	35.5827	Exon (ENSMUST00000199491.1/ENSMUST00000199491.1, exon 1 of 1)	Tex47
chr15	62980505	63006050	25546	1000	32793.1	5.19064	Exon (ENSMUST00000201023.1/ENSMUST00000201023.1, exon 1 of 1)	Gm20740
chr5	135263988	135264516	529	433	229.29	3.30943	Exon (ENSMUST00000201947.1/ENSMUST00000201947.1, exon 1 of 1)	Fzd9
chr8	84976211	84976475	265	834	220.997	3.76328	Exon (ENSMUST00000209372.1/ENSMUST00000209372.1, exon 1 of 2)	Junb
chr8	20122096	20122494	399	1000	516.719	6.31987	Exon (ENSMUST00000211922.1/ENSMUST00000211922.1, exon 1 of 1)	6820431F20Rik
chr8	19784431	19785143	713	1000	2197.71	13.6515	Exon (ENSMUST00000212002.1/ENSMUST00000212002.1, exon 1 of 1)	Potefam3e
chr8	121834016	121834693	678	369	250.254	2.87255	Exon (ENSMUST00000212158.1/ENSMUST00000212158.1, exon 1 of 1)	Klhdc4
chr12	59262925	59263128	204	1000	1633.99	16.4678	Exon (ENSMUST00000217964.1/ENSMUST00000217964.1, exon 1 of 1)	Fbxo33
chr12	12904531	12904867	337	653	219.929	3.47319	Exon (ENSMUST00000221053.1/ENSMUST00000221053.1, exon 1 of 2)	Mycn
chr13	43531129	43531607	479	833	398.889	3.66494	Exon (ENSMUST00000222336.1/ENSMUST00000222336.1, exon 2 of 2)	Mcur1
chr15	63410416	63420984	10569	1000	14288.3	5.36	Exon (ENSMUST00000226699.1/432958, exon 3 of 6)	Gm20740
chr15	63247963	63282118	34156	1000	43720.7	5.9891	Exon (ENSMUST00000227423.1/ENSMUST00000227423.1, exon 1 of 3)	Gm20740
chr15	63145458	63162909	17452	1000	21190	5.00736	Exon (ENSMUST00000228074.1/ENSMUST00000228074.1, exon 1 of 1)	Gm20740
chr15	63490679	63496938	6260	1000	8459.41	4.89733	Exon (ENSMUST00000228339.2/432958, exon 3 of 9)	Gm20740
chr15	63443916	63458242	14327	1000	20477.1	5.18163	Exon (ENSMUST00000228339.2/432958, exon 4 of 9)	Gm20740
chr15	63350651	63366855	16205	1000	30677.5	9.86478	Exon (ENSMUST00000228339.2/432958, exon 5 of 9)	Gm20740
chr15	63186040	63202293	16254	1000	19481.1	5.61917	Exon (ENSMUST00000228339.2/432958, exon 7 of 9)	Gm20740
chr15	63166268	63179271	13004	1000	16659.5	5.17524	Exon (ENSMUST00000228339.2/432958, exon 9 of 9)	Gm20740
chr15	63105350	63126478	21129	1000	26597	6.79524	Exon (ENSMUST00000229281.1/ENSMUST00000229281.1, exon 3 of 6)	Gm20740
chr15	63135041	63145334	10294	1000	11095.5	4.80448	Exon (ENSMUST00000229781.1/ENSMUST00000229781.1, exon 1 of 6)	Gm20740
chr15	63029359	63074653	45295	1000	60255.5	9.37157	Exon (ENSMUST00000229781.1/ENSMUST00000229781.1, exon 4 of 6)	Gm20740
chr15	62557700	62582799	25100	1000	47357.1	9.32128	Exon (ENSMUST00000230029.1/ENSMUST00000230029.1, exon 1 of 4)	Pvt1
chr15	62666437	62683494	17058	1000	21779.8	6.40173	Exon (ENSMUST00000230029.1/ENSMUST00000230029.1, exon 2 of 4)	Pvt1
chr15	62733366	62764087	30722	1000	37098.1	5.45074	Exon (ENSMUST00000230029.1/ENSMUST00000230029.1, exon 3 of 4)	Pvt1
chr15	62781219	62783977	2759	1000	3367.85	4.77186	Exon (ENSMUST00000230029.1/ENSMUST00000230029.1, exon 4 of 4)	Pvt1
chr11	118327311	118327973	663	456	302.021	3.9716	Intron (ENSMUST00000017610.9/21858, intron 1 of 4)	Cep295nl
chr11	31922556	31922904	349	1000	654.891	5.16911	Intron (ENSMUST00000020543.12/67579, intron 5 of 9)	4930524B15Rik
chr11	68030747	68031364	618	418	258.507	3.18255	Intron (ENSMUST00000021285.13/55943, intron 6 of 7)	Stx8
chr15	99440535	99441052	518	600	310.678	4.14458	Intron (ENSMUST00000023747.13/380969, intron 1 of 12)	Nckap5l
chrX	112370824	112371297	474	584	276.73	3.77531	Intron (ENSMUST00000026599.9/68117, intron 8 of 8)	Satl1
chr2	150643923	150644421	499	706	352.509	4.8907	Intron (ENSMUST00000028944.3/68738, intron 2 of 13)	Acss1
chr8	85500905	85501421	517	389	200.891	3.11989	Intron (ENSMUST00000034136.11/108682, intron 2 of 11)	Gpt2
chr7	101834047	101834532	486	526	255.794	3.48159	Intron (ENSMUST00000035836.13/16332, intron 2 of 28)	Inppl1
chr11	62966671	62967823	1153	483	556.696	4.27609	Intron (ENSMUST00000035854.3/66338, intron 1 of 1)	Cdrt4
chr4	140624530	140625257	728	395	287.573	3.33475	Intron (ENSMUST00000039204.9/72754, intron 1 of 27)	Arhgef10l
chr12	85800013	85800527	515	713	367.226	4.00063	Intron (ENSMUST00000040461.3/217721, intron 5 of 9)	Erg28
chr11	113785399	113786125	727	426	309.744	3.51067	Intron (ENSMUST00000041627.13/237979, intron 44 of 44)	Sdk2
chr8	90870488	90870797	310	956	296.512	4.17081	Intron (ENSMUST00000048665.7/109151, intron 2 of 39)	Chd9
chr9	24745054	24745280	227	1000	3161.74	27.478	Intron (ENSMUST00000052946.11/57246, intron 6 of 7)	Tbx20
chr1	172349918	172350269	352	603	212.374	3.29026	Intron (ENSMUST00000056136.3/16513, intron 1 of 1)	Kcnj10
chr11	57701475	57701961	487	431	210.109	3.16018	Intron (ENSMUST00000066987.13/171212, intron 1 of 11)	4933424L21Rik
chr14	25734771	25735608	838	357	299.269	3.2826	Intron (ENSMUST00000069180.7/71918, intron 2 of 3)	Zcchc24
chr14	25740133	25740673	541	592	320.411	3.34932	Intron (ENSMUST00000069180.7/71918, intron 2 of 3)	Zcchc24
chr4	140657698	140658603	906	246	222.979	3.14363	Intron (ENSMUST00000069623.11/72754, intron 1 of 27)	Arhgef10l
chr8	125067251	125067777	527	409	215.652	3.19627	Intron (ENSMUST00000074562.10/244667, intron 1 of 12)	Disc1
chr8	84793891	84794473	583	966	563.422	4.04071	Intron (ENSMUST00000076715.12/18032, intron 1 of 8)	Nfix
chr8	84794579	84794864	286	704	201.21	3.67678	Intron (ENSMUST00000076715.12/18032, intron 1 of 8)	Nfix
chr9	3018259	3018741	483	1000	1331.73	9.22037	Intron (ENSMUST00000099049.3/ENSMUST00000099049.3, intron 3 of 3)	Mir101c
chr9	3029666	3029855	190	1000	603.98	9.10671	Intron (ENSMUST00000099051.10/ENSMUST00000099051.10, intron 2 of 4)	Mir101c
chr11	98951171	98951987	817	1000	896.553	4.25519	Intron (ENSMUST00000107474.7/19401, intron 2 of 8)	Rara
chr15	25761837	25762187	351	884	310.11	3.82997	Intron (ENSMUST00000110457.7/17909, intron 19 of 40)	Myo10
chr2	20387665	20388299	635	420	266.867	2.94804	Intron (ENSMUST00000114610.7/208618, intron 3 of 7)	Etl4
chr8	120382282	120383115	834	1000	1300.39	6.32291	Intron (ENSMUST00000127664.1/108148, intron 1 of 15)	Gse1
chr8	121665406	121665791	386	815	314.69	3.56946	Intron (ENSMUST00000127664.1/108148, intron 1 of 15)	Zcchc14
chr8	123097799	123098090	292	712	207.949	3.40569	Intron (ENSMUST00000127664.1/108148, intron 1 of 15)	Spg7
chr8	123425766	123427607	1842	1000	3275.66	6.82742	Intron (ENSMUST00000127664.1/108148, intron 1 of 15)	Def8
chr8	123427735	123428925	1191	651	774.815	4.07757	Intron (ENSMUST00000127664.1/108148, intron 1 of 15)	Def8
chr8	123429040	123434564	5525	1000	5591.9	6.30615	Intron (ENSMUST00000127664.1/108148, intron 1 of 15)	Def8
chr12	41271918	41272626	709	368	261.103	3.34467	Intron (ENSMUST00000132121.7/93757, intron 4 of 6)	Immp2l
chr8	93917679	93918407	729	359	261.55	4.1507	Intron (ENSMUST00000137202.7/14681, intron 3 of 5)	Gnao1
chr17	13552168	13552418	251	1000	466.387	5.27791	Intron (ENSMUST00000137459.7/72578, intron 2 of 5)	2700054A10Rik
chr17	13552534	13553103	570	1000	777.682	5.57991	Intron (ENSMUST00000137459.7/72578, intron 2 of 5)	2700054A10Rik
chr17	3081555	3082476	922	1000	5456.84	12.3004	Intron (ENSMUST00000142526.8/328734, intron 1 of 6)	Pisd-ps2
chr11	88356655	88357159	505	485	244.839	3.38231	Intron (ENSMUST00000143208.1/ENSMUST00000143208.1, intron 1 of 2)	Mir378b
chr14	122568928	122569154	227	1000	571.154	5.95146	Intron (ENSMUST00000148172.1/110821, intron 4 of 4)	Pcca
chr9	102724026	102724393	368	655	241.107	4.36093	Intron (ENSMUST00000153965.7/56332, intron 4 of 10)	Amotl2
chr3	85299732	85300564	833	298	248.51	3.00489	Intron (ENSMUST00000154148.7/99889, intron 3 of 9)	1700036G14Rik
chr2	138518154	138518839	686	339	232.459	3.09306	Intron (ENSMUST00000155646.7/228662, intron 3 of 3)	Btbd3
chr8	111716588	111717206	619	969	599.692	4.54297	Intron (ENSMUST00000166232.3/12927, intron 2 of 6)	Bcar1
chr7	110779543	110780263	721	508	366.24	3.33111	Intron (ENSMUST00000170374.7/11717, intron 2 of 14)	Ampd3
chrX	170001148	170001875	728	1000	983.165	5.02157	Intron (ENSMUST00000171433.7/17318, intron 9 of 9)	Mid1
chrX	170002581	170002978	398	933	371.255	3.797	Intron (ENSMUST00000171433.7/17318, intron 9 of 9)	Mid1
chrX	170004177	170005552	1376	1000	2967.6	8.89275	Intron (ENSMUST00000171433.7/17318, intron 9 of 9)	Mid1
chr6	4923823	4924187	365	1000	1102.1	8.93408	Intron (ENSMUST00000175889.7/243725, intron 2 of 15)	Ppp1r9a
chr14	19416148	19416305	158	1000	684.12	10.7792	Intron (ENSMUST00000177817.1/ENSMUST00000177817.1, intron 4 of 5)	Gm5458
chr9	3031663	3031834	172	1000	279.158	5.85947	Intron (ENSMUST00000179264.1/ENSMUST00000179264.1, intron 2 of 4)	Mir101c
chrY	90794178	90795606	1429	672	960.377	5.76864	Intron (ENSMUST00000179483.8/170942, intron 3 of 3)	Erdr1x
chrY	90800251	90800772	522	744	388.317	5.00436	Intron (ENSMUST00000179483.8/170942, intron 3 of 3)	Erdr1x
chrY	90804391	90805331	941	1000	1031.98	6.80646	Intron (ENSMUST00000179483.8/170942, intron 3 of 3)	Erdr1x
chrY	90806854	90807559	706	487	343.889	3.59973	Intron (ENSMUST00000179483.8/170942, intron 3 of 3)	Erdr1x
chrY	90808512	90808882	371	1000	641.31	8.76574	Intron (ENSMUST00000179483.8/170942, intron 3 of 3)	Erdr1x
chrY	90812405	90812702	298	785	233.947	3.67818	Intron (ENSMUST00000179483.8/170942, intron 3 of 3)	Erdr1x
chr7	82771197	82771664	468	1000	1014.48	7.1482	Intron (ENSMUST00000179489.7/101592, intron 18 of 19)	4933406J10Rik
chrX	170013314	170018138	4825	589	2843.37	4.26158	Intron (ENSMUST00000179760.1/ENSMUST00000179760.1, intron 5 of 6)	Mid1
chr15	62283535	62311605	28071	1000	44405.9	6.09593	Intron (ENSMUST00000181416.8/19296, intron 5 of 9)	Pvt1
chr15	62318336	62367353	49018	1000	69035.3	6.90286	Intron (ENSMUST00000181416.8/19296, intron 6 of 9)	Pvt1
chr15	62367490	62369335	1846	640	1181.36	4.51373	Intron (ENSMUST00000181416.8/19296, intron 6 of 9)	Pvt1
chr9	32685778	32686507	730	510	372.612	4.13197	Intron (ENSMUST00000183879.1/23871, intron 3 of 3)	Ets1
chr6	103649029	103649327	299	1000	9023.95	70.1567	Intron (ENSMUST00000203912.2/12661, intron 3 of 26)	Chl1
chr6	94631134	94632068	935	289	270.621	3.14238	Intron (ENSMUST00000204645.2/16206, intron 3 of 19)	Lrig1
chr8	110664331	110665336	1006	539	541.982	4.574	Intron (ENSMUST00000213003.1/234729, intron 12 of 18)	Vac14
chr8	110687692	110688324	633	371	235.107	2.87872	Intron (ENSMUST00000213003.1/234729, intron 14 of 18)	Mtss2
chr9	35305184	35305636	453	1000	20975.6	101.603	Intron (ENSMUST00000214038.1/ENSMUST00000214038.1, intron 1 of 1)	4933422A05Rik
chr12	53981561	53982365	805	555	447.021	3.74215	Intron (ENSMUST00000223358.1/27386, intron 5 of 10)	Egln3
chr12	54034775	54035238	464	611	283.629	3.64267	Intron (ENSMUST00000223358.1/27386, intron 6 of 10)	Egln3
chr14	27166653	27167536	884	540	477.587	3.67442	Intron (ENSMUST00000225949.1/71704, intron 3 of 13)	Arhgef3
chr15	63497219	63510686	13468	1000	17563.6	5.54712	Intron (ENSMUST00000228339.2/432958, intron 2 of 8)	Gm20740
chr15	63510807	63561208	50402	1000	71270.5	6.72591	Intron (ENSMUST00000228339.2/432958, intron 2 of 8)	Gm20740
chr15	63567291	63571553	4263	1000	4476.56	4.50219	Intron (ENSMUST00000228339.2/432958, intron 2 of 8)	Gm20740
chr15	63571950	63572595	646	519	335.192	3.44326	Intron (ENSMUST00000228339.2/432958, intron 2 of 8)	Gm20740
chr15	63572730	63581295	8566	1000	11457	4.85891	Intron (ENSMUST00000228339.2/432958, intron 2 of 8)	Gm20740
chr15	63581502	63589041	7540	1000	7624.21	4.64384	Intron (ENSMUST00000228339.2/432958, intron 2 of 8)	Gm20740
chr15	63589156	63591897	2742	1000	4452.63	5.28509	Intron (ENSMUST00000228339.2/432958, intron 2 of 8)	Gm20740
chr15	63591999	63593522	1524	1000	2126.07	4.33389	Intron (ENSMUST00000228339.2/432958, intron 2 of 8)	Gm20740
chr15	63593634	63630520	36887	1000	55241.3	13.0261	Intron (ENSMUST00000228339.2/432958, intron 2 of 8)	Gm20740
chr15	63632905	63634789	1885	1000	1988.06	4.77462	Intron (ENSMUST00000228339.2/432958, intron 2 of 8)	Gm20740
chr15	63634975	63644994	10020	988	9898.32	4.8138	Intron (ENSMUST00000228339.2/432958, intron 2 of 8)	Gm20740
chr15	63645105	63666297	21193	1000	39746.5	12.6764	Intron (ENSMUST00000228339.2/432958, intron 2 of 8)	Gm20740
chr15	63675541	63676066	526	406	213.64	3.20523	Intron (ENSMUST00000228339.2/432958, intron 2 of 8)	Gm20740
chr15	63366963	63393103	26141	1000	28771.4	5.58993	Intron (ENSMUST00000228339.2/432958, intron 4 of 8)	Gm20740
chr15	63393431	63409488	16058	1000	25045.6	7.08469	Intron (ENSMUST00000228339.2/432958, intron 4 of 8)	Gm20740
chr15	63409619	63410269	651	1000	679.625	4.93172	Intron (ENSMUST00000228339.2/432958, intron 4 of 8)	Gm20740
chr15	63421758	63425861	4104	1000	4474.28	4.71173	Intron (ENSMUST00000228339.2/432958, intron 4 of 8)	Gm20740
chr15	63431746	63443809	12064	1000	16990.9	5.41325	Intron (ENSMUST00000228339.2/432958, intron 4 of 8)	Gm20740
chr15	63202479	63204313	1835	1000	2405.26	4.93834	Intron (ENSMUST00000228339.2/432958, intron 6 of 8)	Gm20740
chr15	63204428	63243183	38756	1000	46171.5	6.00356	Intron (ENSMUST00000228339.2/432958, intron 6 of 8)	Gm20740
chr15	63243307	63243863	557	954	531.393	4.31996	Intron (ENSMUST00000228339.2/432958, intron 6 of 8)	Gm20740
chr15	63245527	63246128	602	803	483.382	3.94692	Intron (ENSMUST00000228339.2/432958, intron 6 of 8)	Gm20740
chr15	63246250	63247017	768	674	517.984	3.7952	Intron (ENSMUST00000228339.2/432958, intron 6 of 8)	Gm20740
chr15	63247133	63247835	703	489	343.688	3.80406	Intron (ENSMUST00000228339.2/432958, intron 6 of 8)	Gm20740
chr15	63282226	63283725	1500	872	1307.26	4.19238	Intron (ENSMUST00000228339.2/432958, intron 6 of 8)	Gm20740
chr15	63284274	63289386	5113	941	4813.44	4.69808	Intron (ENSMUST00000228339.2/432958, intron 6 of 8)	Gm20740
chr15	63289494	63292857	3364	1000	4038.19	5.19715	Intron (ENSMUST00000228339.2/432958, intron 6 of 8)	Gm20740
chr15	63292964	63304463	11500	1000	11773	5.07596	Intron (ENSMUST00000228339.2/432958, intron 6 of 8)	Gm20740
chr15	63304845	63317378	12534	1000	16054.8	5.38031	Intron (ENSMUST00000228339.2/432958, intron 6 of 8)	Gm20740
chr15	63317532	63329447	11916	1000	15321.8	5.01486	Intron (ENSMUST00000228339.2/432958, intron 6 of 8)	Gm20740
chr15	63334231	63338452	4222	1000	4977.78	4.84808	Intron (ENSMUST00000228339.2/432958, intron 6 of 8)	Gm20740
chr15	63338596	63350477	11882	1000	21852.4	12.3269	Intron (ENSMUST00000228339.2/432958, intron 6 of 8)	Gm20740
chr15	63179430	63179822	393	1000	472.534	4.01706	Intron (ENSMUST00000228339.2/432958, intron 8 of 8)	Gm20740
chr15	63179927	63181821	1895	831	1575.66	3.89188	Intron (ENSMUST00000228339.2/432958, intron 8 of 8)	Gm20740
chr15	63182433	63185936	3504	577	2020.77	4.18602	Intron (ENSMUST00000228339.2/432958, intron 8 of 8)	Gm20740
chr15	63074772	63077104	2333	802	1871	3.8319	Intron (ENSMUST00000229781.1/ENSMUST00000229781.1, intron 3 of 5)	Gm20740
chr15	63077240	63090895	13656	1000	22911.6	9.81056	Intron (ENSMUST00000229781.1/ENSMUST00000229781.1, intron 3 of 5)	Gm20740
chr15	63091044	63093393	2350	841	1976.72	4.13991	Intron (ENSMUST00000229781.1/ENSMUST00000229781.1, intron 3 of 5)	Gm20740
chr15	63093635	63105244	11610	1000	12019.1	5.3532	Intron (ENSMUST00000229781.1/ENSMUST00000229781.1, intron 3 of 5)	Gm20740
chr15	63126636	63128246	1611	694	1117.29	4.6804	Intron (ENSMUST00000229781.1/ENSMUST00000229781.1, intron 3 of 5)	Gm20740
chr15	62582991	62598261	15271	1000	20244	6.09343	Intron (ENSMUST00000230029.1/ENSMUST00000230029.1, intron 1 of 3)	Pvt1
chr15	62598367	62601196	2830	944	2672.55	4.51805	Intron (ENSMUST00000230029.1/ENSMUST00000230029.1, intron 1 of 3)	Pvt1
chr15	62601323	62619020	17698	1000	19877.7	5.07834	Intron (ENSMUST00000230029.1/ENSMUST00000230029.1, intron 1 of 3)	Pvt1
chr15	62622454	62627431	4978	968	4817.98	5.04905	Intron (ENSMUST00000230029.1/ENSMUST00000230029.1, intron 1 of 3)	Pvt1
chr15	62627564	62632634	5071	1000	5402.51	4.80128	Intron (ENSMUST00000230029.1/ENSMUST00000230029.1, intron 1 of 3)	Pvt1
chr15	62634079	62642025	7947	1000	11177.2	6.23695	Intron (ENSMUST00000230029.1/ENSMUST00000230029.1, intron 1 of 3)	Pvt1
chr15	62642152	62650727	8576	1000	9707.58	5.22154	Intron (ENSMUST00000230029.1/ENSMUST00000230029.1, intron 1 of 3)	Pvt1
chr15	62654261	62660508	6248	1000	8622.56	5.15117	Intron (ENSMUST00000230029.1/ENSMUST00000230029.1, intron 1 of 3)	Pvt1
chr15	62660632	62662834	2203	1000	2814.11	4.61428	Intron (ENSMUST00000230029.1/ENSMUST00000230029.1, intron 1 of 3)	Pvt1
chr15	62662946	62666332	3387	1000	4932.41	5.10745	Intron (ENSMUST00000230029.1/ENSMUST00000230029.1, intron 1 of 3)	Pvt1
chr15	62683615	62686552	2938	1000	3907.49	4.78598	Intron (ENSMUST00000230029.1/ENSMUST00000230029.1, intron 2 of 3)	Pvt1
chr15	62693396	62694893	1498	1000	1765.26	4.52326	Intron (ENSMUST00000230029.1/ENSMUST00000230029.1, intron 2 of 3)	Pvt1
chr15	62695003	62733089	38087	1000	49524.8	6.15712	Intron (ENSMUST00000230029.1/ENSMUST00000230029.1, intron 2 of 3)	Pvt1
chr15	62770265	62781100	10836	1000	13019.2	4.92158	Intron (ENSMUST00000230029.1/ENSMUST00000230029.1, intron 3 of 3)	Pvt1
chr15	85671238	85671508	271	802	217.448	3.65515	Intron (ENSMUST00000230913.1/102800312, intron 1 of 6)	Lncppara
chr15	103305056	103305644	589	1000	700.889	5.18371	Intron (ENSMUST00000231068.1/ENSMUST00000231068.1, intron 1 of 1)	Gpr84
chr17	9579518	9580512	995	257	255.784	4.08898	Intron (ENSMUST00000232756.1/ENSMUST00000232756.1, intron 2 of 2)	Pabpc6
chr10	96077476	96077941	466	1000	85699.7	377.57	Intron (ENSMUST00000233655.1/ENSMUST00000233655.1, intron 6 of 13)	Eea1
chr18	65119738	65119951	214	1000	383.942	5.73618	Intron (ENSMUST00000235343.1/83814, intron 5 of 30)	Nedd4l
chr15	62046710	62145473	98764	1000	257554	58.2262	Promoter	Pvt1
chr15	62146026	62227063	81038	1000	224792	11.0785	Promoter	Pvt1
chr15	61965522	62001866	36345	1000	137610	76.9799	Promoter	Myc
chr15	62035941	62046603	10663	1000	44083.3	40.2437	Promoter	Pvt1
chr15	63458836	63479486	20651	1000	24509	5.06623	Promoter	Gm20740
chr6	79818040	79818398	359	1000	24282.9	123.387	Promoter	Mtrnr2l7
chr15	63479698	63490197	10500	1000	15023	5.74318	Promoter	Gm20740
chrY	90783896	90785322	1427	1000	5235.15	16.4696	Promoter	Erdr1x
chrY	90788023	90792677	4655	643	2993.64	4.21364	Promoter	Erdr1x
chr11	3126958	3127696	739	1000	2694.03	10.1205	Promoter	Pisd-ps1
chr15	102405484	102406932	1449	1000	2550.02	7.44376	Promoter	Sp1
chr17	6429573	6430361	789	1000	1988.47	10.6406	Promoter	Dynlt1b
chr11	114795255	114796529	1275	1000	1619.75	6.49824	Promoter	Btbd17
chr11	94210917	94211615	699	1000	1449.82	9.19149	Promoter	Tob1
chr7	7277909	7278450	542	1000	1389.08	8.36719	Promoter	Vmn2r29
chr11	117968867	117969765	899	1000	1179.38	7.01087	Promoter	Socs3
chr8	20424656	20424991	336	1000	1174.67	10.0993	Promoter	2610005L07Rik
chr11	84179465	84180071	607	1000	1067.9	8.12902	Promoter	Acaca
chr8	121083357	121084616	1260	838	1055.26	5.24424	Promoter	Foxf1
chr6	83710490	83711502	1013	1000	1039.94	4.46202	Promoter	Vax2
chr11	85832032	85833531	1500	659	988.492	4.6323	Promoter	Tbx2
chr8	80879857	80880843	987	967	954.611	5.1761	Promoter	Gab1
chr1	88277106	88277545	440	1000	879.052	9.9606	Promoter	Hjurp
chr2	13573542	13574388	847	1000	857.98	5.10333	Promoter	Vim
chr14	14346856	14348290	1435	589	844.61	3.84096	Promoter	Il3ra
chr11	102898104	102899085	982	855	839.732	4.79882	Promoter	Gfap
chrY	90785557	90786274	718	1000	801.522	4.694	Promoter	Erdr1x
chr11	53763276	53764178	903	880	794.839	4.29323	Promoter	Mir7671
chr8	90908078	90908686	609	1000	782.54	5.7458	Promoter	Chd9
chr15	38299011	38299602	592	1000	776.238	5.34318	Promoter	Klf10
chr11	29693397	29693821	425	1000	774.396	7.42206	Promoter	Rtn4
chr3	31094374	31094850	477	1000	769.034	8.69947	Promoter	Skil
chr15	102247115	102248090	976	719	701.872	4.84266	Promoter	Rarg
chr11	53769732	53770096	365	1000	696.572	5.90806	Promoter	Irf1
chr8	105950212	105951666	1455	458	665.734	3.89632	Promoter	Mir7074
chr8	94917432	94918276	845	783	661.719	5.05894	Promoter	Ccdc102a
chr11	49243967	49244592	626	986	617.054	6.09348	Promoter	Mgat1
chr8	83972568	83973040	473	1000	601.958	5.12372	Promoter	Prkaca
chr11	120823992	120824452	461	1000	601.645	6.80411	Promoter	Fasn
chr8	92357389	92358212	824	684	563.915	4.7249	Promoter	Irx5
chr3	142559671	142560972	1302	430	560.308	3.51356	Promoter	Gbp3
chr6	42349524	42350031	508	1000	543.826	5.15535	Promoter	Zyx
chr8	71381867	71382205	339	1000	543.221	5.8736	Promoter	Nr2f6
chr11	3127882	3128580	699	762	532.912	4.01308	Promoter	Pisd-ps1
chr11	102896885	102897532	648	779	504.651	4.36595	Promoter	Gfap
chr12	103433944	103434372	429	1000	496.091	4.84766	Promoter	Ifi27
chr12	24831176	24831457	282	1000	480.88	7.38957	Promoter	Mboat2
chr1	155083226	155083729	504	936	471.722	4.54707	Promoter	Gm9530
chr5	64803064	64803541	478	972	464.627	4.26358	Promoter	Klf3
chr11	6444316	6444797	482	961	463.097	5.48374	Promoter	H2az2
chr11	21370754	21371292	539	855	460.712	5.50319	Promoter	Ugp2
chr9	55540861	55541255	395	1000	450.251	3.97412	Promoter	Isl2
[truncated: 91 more rows]

## Sheet: S4
Supplementary Data 4.
[truncated: 19,276 more rows]

## Sheet: S5
Supplementary Data 5.
[truncated: 16 more rows]

[truncated: 2 more sheets: S6, S7]
