# Supplementary material for: Endothelial-secreted Endocan activates PDGFRA and regulates vascularity and spatial phenotype in glioblastoma
Source: Nat Commun. 2025 Jan 7;16:471. doi: 10.1038/s41467-024-55487-1 (PMC11707362; doi:10.1038/s41467-024-55487-1)
Supplement: Supplementary file 6 — Source Data [file 41467_2024_55487_MOESM6_ESM.zip]

Archive with 2 entries (2 files):
- Source Data WB.pdf
- Source Data Statistics.xlsx
