# Supplementary material for: Endothelial-secreted Endocan activates PDGFRA and regulates vascularity and spatial phenotype in glioblastoma
Source: Nat Commun. 2025 Jan 7;16:471. doi: 10.1038/s41467-024-55487-1 (PMC11707362; doi:10.1038/s41467-024-55487-1)
Supplement: Supplementary file 6 — Source Data [file 41467_2024_55487_MOESM6_ESM.zip › Source Data Statistics.xlsx]

## Sheet: Fig.1a
	711		1079		157		1051
	Control	TEC CM	Control	TEC CM	Control	TEC CM	Control	TEC CM
	3.85	5.485	3.891	5.295	2.178	3.812	2.58	3.679
	4.055	5.365	4.289	4.775	2.083	3.507	2.437	4.168
	3.974	5.347	3.895	4.738	2.084	3.812	2.533	4.067

## Sheet: Fig.1b
	Transplanted mice (N=5 per group)
		Start date	End-point	1051 only	1051+ TEC15 (1:10)
		26-Jun-2018	11-Aug-2018	1
		26-Jun-2018	17-Aug-2018	1
		26-Jun-2018	22-Aug-2018	1
		26-Jun-2018	24-Aug-2018	1
		26-Jun-2018	29-Aug-2018	1
		26-Jun-2018	27-Aug-2018		1
		26-Jun-2018	2-Sep-2018		1
		26-Jun-2018	4-Sep-2018		1
		26-Jun-2018	11-Sep-2018		1
		26-Jun-2018	18-Sep-2018		1

## Sheet: Fig. 1d
		ELISA against ESM1 protein was normalized to standard curve
		NHA	HBEC-5i	TEC15	TEC14	1079	157	711	1051
	pg/ml	10.5974	147.579	144.832	171.521	8.759	4.31747	5.88746	7.26121
		6.86871	136	122.067	144.832	10.4012	0.981244	4.99568	4.51372

## Sheet: Fig. 1f
	N=4 per group
	711		1079		157		1051		413
	Control	rEndocan	Control	rEndocan	Control	rEndocan	Control	rEndocan	Control	rEndocan
	2.451	5.329	3.243	4.006	3.404	4.072	3.966	6.046	3.863	6.422
	2.65	4.917	2.87934	3.884	3.17457	4.3789	3.327	5.378	3.258	6.971
	2.518	5.113	3.413	3.738	3.376	4.071	3.809	5.788	2.865	5.682
	2.201	4.821	2.5783	3.988	3.1679	4.1386	3.169	5.885	3.15	5.423

## Sheet: Fig. 1h
Spheroids	n=9		n=8		n-4
	408 cells		413 cells		1079 cells
	Control	rEndocan	Control	rEndocan	Control	rEndocan
1	162.513	598.918	82.6832	627.971	96.2542	305.419
2	126.727	538.879	47.0446	681.602	249.446	506.469
3	178.968	548.726	52.7736	645.816	214.371	384.44
4	167.384	622.545	56.1816	343.707	138.963	440.4
5	152.215	655.152	92.8032	574.591
6	113.701	605.985	60.7501	605.63
7	165.063	615.269	65.6217	450.518
8	195.601	534.99	62.6424	488.729
9	165.189	581.229

## Sheet: Fig.2b
		N=5 mice were used for this analysis
				Diameter of vessels
			Blood vessels	WT	Esm1 KO
			1	95.859	97.514
			2	95.859	20.025
			3	97.514	21.932
			4	100.245	25.632
			5	104.12	27.459
			6	118.106	28.32
			7	121.807	29.833

## Sheet: Fig. 2d
		WT	KO	cWT	cKO
	1	0.666819	0.501471	0.245115	0.154343
	2	0.546982	0.714765	0.635709	0.378534
	3	0.630801	0.278234	0.571698	0.174056
	4	0.515257	0.235833	0.470255	0.489952
	5	0.473631	0.147953	0.668715	0.568922
	6	0.41529	0.085245	0.312062	0.651037
	7	0.155444	0.459095	0.525288	0.748343
	8	0.743754	0.301842	0.726875	0.430805
	9	0.788263	0.452112	0.657424	0.143224
	10	0.708871	0.511191	0.492184	0.483449
	11	0.441771	0.425219	0.122884	0.4605
	12	0.731223	0.335764	0.252039	0.454486
	13	0.40187	0.490021	0.538617	0.504578
	14	0.675498	0.295706	0.453706	0.48354
	15	0.318799	0.084158	0.57201	0.638139
	16	0.765178	0.210747	0.23775	0.63515
	17	0.513863	0.735011	0.346862	0.398932
	18	0.501562	0.237207	0.582919	0.701604
	19	0.256808	0.49406	0.480193	0.290221
	20	0.840882	0.352771	0.696137	0.445391
	21	0.599221	0.343394	0.280272	0.513815
	22	0.544241	0.713512	0.615765	0.656701
	23	0.777693	0.566689	0.439479	0.632967
	24	0.491041	0.283674	0.189167
	25		0.468937	0.446455
	26		0.467514	0.302995
	27		0.231249	0.188129
	28		0.322491	0.561876
	29		0.495564	0.086067
	30		0.498012
	31		0.246997
	32		0.519296
	33		0.173111
	34		0.543611
	35		0.167661
	36		0.595167
	37		0.783089
	38		0.381095
	39		0.301294
	40		0.439315
	41		0.115338
	42		0.336406
	43		0.335477
	44		0.594765
	45		0.642248
	46		0.306377
	47		0.53919
	48		0.493497
	49		0.077982
	50		0.374877
	51		0.308579
	52		0.45566
	53		0.661481
	54		0.453377
	55		0.744218
	56		0.535995

## Sheet: Fig. 2e
		TEC 15		TEC 14
		Control	TEC 15	Control	TEC14
		1.652	2.004	1.913	2.748
		1.629	2.393	1.83	2.552
		1.77	2.45	1.79	2.411
		1.70875	2.349	1.84433	2.722

## Sheet: Fig. 2f
		TEC 15		TEC 14
		Control	TEC 15	Control	TEC14
		2.497	5.055	2.6	4.013
		2.948	4.734	2.875	4.13
		3.863	4.551	2.884	4.194

## Sheet: Fig. 3a
	WTD cells		KOD cells
	Control	rEndocan	Control	rEndocan
	4.234	4.779	3.878	3.852
	4.024	4.371	3.764	3.997
	3.804	4.603	3.924	3.916
	4.037	5.278	3.655	3.627
	3.958	4.67	3.879	4.177
	4.433	5.424	3.791	4.007

[truncated: 29 more sheets: Fig. 3e, Fig. 3f, Fig. 3g, Fig. 4b, Fig. 5f, Fig. 6b, Fig. 6d, Fig. 6e, Fig. 6g, Fig. 7A, Fig. 7C, Fig. 7F, supp fig 1A, supp fig 1B, supp fig 1C, supp fig 1I, supp fig 2B, supp fig 2D, supp fig 2E, supp fig 3B …]
